# Supplementary material for: 10,10-Dimethyl­anthrone
Source: Acta Crystallogr Sect E Struct Rep Online. 2010 Mar 13;66(Pt 4):o808–9. doi: 10.1107/S1600536810008524 (PMC2983937; doi:10.1107/S1600536810008524)
Supplement: Supplementary file 1 [file e-66-0o808-sup1.cif]

##############################################################################
###                                                                        ###
###        Electronic paper (Acta Crystallographica Section E)             ###
###                                                                        ###
##############################################################################
#                                                                            #
# This CIF contains the data in a paper accepted for publication in Acta     #
# Crystallographica Section E. It conforms to the requirements of Notes      #
# for Authors for Section E, and has been peer reviewed under the auspices   #
# of the IUCr Commission on Journals.                                        #
#                                                                            #
# Full details of the Crystallographic Information File format               #
# are given in the paper "The Crystallographic Information File (CIF):       #
# a New Standard Archive File for Crystallography" by S. R. Hall, F. H.      #
# Allen and I. D. Brown [Acta Cryst. (1991), A47, 655-685].                  #
#                                                                            #
# The current version of the core CIF dictionary is obtainable from          #
# ftp://ftp.iucr.org/pub/cif_core.dic. The current version number is 2.4.    #
#                                                                            #
# Software is freely available for graphical display of the structure(s) in  #
# this CIF.  For information consult the CIF home page http://www.iucr.org/  #
# cif/home.html                                                              #
#                                                                            #
# This file may be used for bona fide research purposes within the           #
# scientific community so long as proper attribution is given to the journal # 
# article from which it was obtained.                                        #
#                                                                            #
##############################################################################
                                             
data_global
_audit_creation_method     'form.cif (version 2.0)'
_journal_data_validation_number     ?
_journal_date_recd_electronic     2010-03-03
_journal_date_accepted     2010-03-05
_journal_name_full     'Acta Crystallographica, Section E'
_journal_year     2010
_journal_volume     66
_journal_issue      4
_journal_page_first     o808
_journal_page_last     o809
_journal_paper_category     QO
_journal_coeditor_code     SJ2742
_publ_contact_author_name     'Prof. Fun, Hoong-Kun'
_publ_contact_author_address
;
      X-ray Crystallography Unit
      School of Physics
      Universiti Sains Malaysia
      11800 USM, Penang
      MALAYSIA
;
_publ_contact_author_email     'hkfun@usm.my'
_publ_contact_author_fax     '604 6579150'
_publ_contact_author_phone     '604 6533652'
_publ_section_title
;
10,10-Dimethylanthrone
;
loop_
    _publ_author_name
    _publ_author_footnote
    _publ_author_address
    'Hoong-Kun Fun'
;
      Thomson Reuters ResearcherID: A-3561-2009.
;
;
      X-ray Crystallography Unit
      School of Physics
      Universiti Sains Malaysia
      11800 USM, Penang
      Malaysia
;
    'Madhukar Hemamalini' ?
;
      X-ray Crystallography Unit
      School of Physics
      Universiti Sains Malaysia
      11800 USM, Penang
      Malaysia
;
    'B. P. Siddaraju' ?
;
      Department of Chemistry
      V. V. Puram College of Science
      Bangalore 560 004
      India
;
    'H. S. Yathirajan' ?
;
      Department of Studies in Chemistry
      University of Mysore
      Manasagangotri
      Mysore 570 006
      India
;
    'M. S. Siddegowda' ?
;
      Department of Studies in Chemistry
      University of Mysore
      Manasagangotri
      Mysore 570 006
      India
;
data_I
_audit_creation_method     SHELXL-97
_chemical_name_systematic
;
10,10-Dimethyl-10<i>H</i>-anthracen-9-one
;
_chemical_name_common     '10,10-Dimethylanthrone'
_chemical_formula_moiety     'C16 H14 O'
_chemical_formula_sum     'C16 H14 O'
_chemical_formula_weight     222.27
_chemical_melting_point     ?
_symmetry_cell_setting     Triclinic
_symmetry_space_group_name_H-M     'P -1'
_symmetry_space_group_name_Hall     '-P 1'
loop_
    _symmetry_equiv_pos_as_xyz
    'x, y, z'
    '-x, -y, -z'
_cell_length_a     11.2438(6)
_cell_length_b     12.1105(6)
_cell_length_c     15.1025(8)
_cell_angle_alpha     107.9550(10)
_cell_angle_beta     98.7340(10)
_cell_angle_gamma     111.7640(10)
_cell_volume     1732.47(16)
_cell_formula_units_Z     6
_cell_measurement_reflns_used     9906
_cell_measurement_theta_min     2.84
_cell_measurement_theta_max     32.65
_cell_measurement_temperature     100.00(10)
_exptl_crystal_description     block
_exptl_crystal_colour     orange
_exptl_crystal_size_max     0.62
_exptl_crystal_size_mid     0.31
_exptl_crystal_size_min     0.27
_exptl_crystal_density_diffrn     1.278
_exptl_crystal_density_meas     ?
_exptl_crystal_density_method     'not measured'
_exptl_crystal_F_000     708
_exptl_absorpt_coefficient_mu     0.078
_exptl_absorpt_correction_type     multi-scan
_exptl_absorpt_process_details     '(SADABS; Bruker, 2009)'
_exptl_absorpt_correction_T_min     0.9534
_exptl_absorpt_correction_T_max     0.9789
_exptl_special_details
;
The crystal was placed in the cold stream of an Oxford Cryosystems Cobra
open-flow nitrogen cryostat (Cosier & Glazer, 1986) operating at
100.0(1) K.
;
_diffrn_ambient_temperature     100.00(10)
_diffrn_radiation_type     MoK\a
_diffrn_radiation_wavelength     0.71073
_diffrn_radiation_source     'fine-focus sealed tube'
_diffrn_radiation_monochromator     graphite
_diffrn_measurement_device_type
;
Bruker APEX DUO CCD area-detector diffractometer
;
_diffrn_measurement_method     '\f and \w scans'
_diffrn_detector_area_resol_mean     .
_diffrn_reflns_number     35076
_diffrn_reflns_av_R_equivalents     0.0278
_diffrn_reflns_av_sigmaI/netI     0.0282
_diffrn_reflns_theta_min     1.49
_diffrn_reflns_theta_max     30.00
_diffrn_reflns_theta_full     30.00
_diffrn_measured_fraction_theta_max     0.991
_diffrn_measured_fraction_theta_full     0.991
_diffrn_reflns_limit_h_min     -15
_diffrn_reflns_limit_h_max     15
_diffrn_reflns_limit_k_min     -17
_diffrn_reflns_limit_k_max     17
_diffrn_reflns_limit_l_min     -21
_diffrn_reflns_limit_l_max     21
_diffrn_standards_number     0
_diffrn_standards_interval_count     .
_diffrn_standards_interval_time     .
_diffrn_standards_decay_%     ?
_refine_special_details
;
 Refinement of F^2^ against ALL reflections.  The weighted R-factor wR and
 goodness of fit S are based on F^2^, conventional R-factors R are based
 on F, with F set to zero for negative F^2^. The threshold expression of
 F^2^ > 2\s(F^2^) is used only for calculating R-factors(gt) etc. and is
 not relevant to the choice of reflections for refinement.  R-factors based
 on F^2^ are statistically about twice as large as those based on F, and R-
 factors based on ALL data will be even larger.
;
_reflns_number_total     10016
_reflns_number_gt     8420
_reflns_threshold_expression     I>2\s(I)
_refine_ls_structure_factor_coef     Fsqd
_refine_ls_matrix_type     full
_refine_ls_R_factor_all     0.0549
_refine_ls_R_factor_gt     0.0441
_refine_ls_wR_factor_gt     0.1227
_refine_ls_wR_factor_ref     0.1424
_refine_ls_goodness_of_fit_ref     1.065
_refine_ls_restrained_S_all     1.065
_refine_ls_number_reflns     10016
_refine_ls_number_parameters     466
_refine_ls_number_restraints     0
_refine_ls_hydrogen_treatment     constr
_refine_ls_weighting_scheme     calc
_refine_ls_weighting_details
         'calc w=1/[\s^2^(Fo^2^)+(0.0807P)^2^+0.4760P] where P=(Fo^2^+2Fc^2^)/3'
_atom_sites_solution_hydrogens     geom
_atom_sites_solution_primary     direct
_atom_sites_solution_secondary     difmap
_refine_ls_shift/su_max     0.001
_refine_ls_shift/su_mean     0.000
_refine_diff_density_max     0.536
_refine_diff_density_min     -0.360
_refine_ls_extinction_method     none
_refine_ls_extinction_coef     ?
loop_
    _atom_type_symbol
    _atom_type_description
    _atom_type_scat_dispersion_real
    _atom_type_scat_dispersion_imag
    _atom_type_scat_source
    'C' 'C' 0.0033 0.0016
                         'International Tables Vol C Tables 4.2.6.8 and 6.1.1.4'
    'H' 'H' 0.0000 0.0000
                         'International Tables Vol C Tables 4.2.6.8 and 6.1.1.4'
    'O' 'O' 0.0106 0.0060
                         'International Tables Vol C Tables 4.2.6.8 and 6.1.1.4'
_computing_data_collection     'APEX2 (Bruker, 2009)'
_computing_cell_refinement     'SAINT (Bruker, 2009)'
_computing_data_reduction     'SAINT (Bruker, 2009)'
_computing_structure_solution     'SHELXTL (Sheldrick, 2008)'
_computing_structure_refinement     'SHELXTL (Sheldrick, 2008)'
_computing_molecular_graphics     'SHELXTL (Sheldrick, 2008)'
_computing_publication_material
                             'SHELXTL (Sheldrick, 2008) and PLATON (Spek, 2009)'
loop_
    _atom_site_type_symbol
    _atom_site_label
    _atom_site_fract_x
    _atom_site_fract_y
    _atom_site_fract_z
    _atom_site_U_iso_or_equiv
    _atom_site_adp_type
    _atom_site_calc_flag
    _atom_site_refinement_flags
    _atom_site_occupancy
    _atom_site_disorder_assembly
    _atom_site_disorder_group
    O O1A 0.56816(9) 0.79013(8) 0.44954(7) 0.02699(19) Uani d . 1 . .
    C C1A 0.68614(10) 1.07682(10) 0.39587(7) 0.01479(19) Uani d . 1 . .
    C C2A 0.80724(11) 1.18655(11) 0.41974(8) 0.0192(2) Uani d . 1 . .
    H H2AA 0.8086 1.2474 0.3940 0.023 Uiso calc R 1 . .
    C C3A 0.92550(11) 1.20656(11) 0.48111(8) 0.0218(2) Uani d . 1 . .
    H H3AA 1.0040 1.2814 0.4972 0.026 Uiso calc R 1 . .
    C C4A 0.92729(11) 1.11539(12) 0.51856(8) 0.0218(2) Uani d . 1 . .
    H H4AA 1.0068 1.1278 0.5584 0.026 Uiso calc R 1 . .
    C C5A 0.80939(11) 1.00627(11) 0.49582(8) 0.0194(2) Uani d . 1 . .
    H H5AA 0.8097 0.9447 0.5203 0.023 Uiso calc R 1 . .
    C C6A 0.68883(10) 0.98739(10) 0.43599(7) 0.01541(19) Uani d . 1 . .
    C C7A 0.56463(11) 0.87236(10) 0.41915(7) 0.01671(19) Uani d . 1 . .
    C C8A 0.43582(10) 0.86035(10) 0.36546(7) 0.01535(19) Uani d . 1 . .
    C C9A 0.31622(11) 0.75993(10) 0.35921(8) 0.0189(2) Uani d . 1 . .
    H H9AA 0.3201 0.7045 0.3894 0.023 Uiso calc R 1 . .
    C C10A 0.19306(11) 0.74253(10) 0.30882(8) 0.0210(2) Uani d . 1 . .
    H H10A 0.1141 0.6768 0.3058 0.025 Uiso calc R 1 . .
    C C11A 0.18879(11) 0.82504(11) 0.26257(9) 0.0223(2) Uani d . 1 . .
    H H11A 0.1065 0.8137 0.2278 0.027 Uiso calc R 1 . .
    C C12A 0.30651(11) 0.92392(11) 0.26805(8) 0.0209(2) Uani d . 1 . .
    H H12A 0.3018 0.9771 0.2358 0.025 Uiso calc R 1 . .
    C C13A 0.43266(10) 0.94566(10) 0.32106(7) 0.01543(19) Uani d . 1 . .
    C C14A 0.55932(10) 1.05499(10) 0.32446(7) 0.01520(19) Uani d . 1 . .
    C C15A 0.57639(12) 1.01805(12) 0.22108(8) 0.0218(2) Uani d . 1 . .
    H H15A 0.5831 0.9378 0.2022 0.033 Uiso calc R 1 . .
    H H15B 0.6565 1.0850 0.2215 0.033 Uiso calc R 1 . .
    H H15C 0.5001 1.0085 0.1754 0.033 Uiso calc R 1 . .
    C C16A 0.54310(12) 1.18059(10) 0.35169(9) 0.0216(2) Uani d . 1 . .
    H H16A 0.5360 1.2064 0.4167 0.032 Uiso calc R 1 . .
    H H16B 0.4634 1.1662 0.3068 0.032 Uiso calc R 1 . .
    H H16C 0.6198 1.2477 0.3486 0.032 Uiso calc R 1 . .
    O O1B 0.52412(9) 0.74204(9) 0.03541(7) 0.02682(19) Uani d . 1 . .
    C C1B 0.69616(10) 0.58076(10) -0.09660(7) 0.01525(19) Uani d . 1 . .
    C C2B 0.70059(11) 0.53353(11) -0.19275(8) 0.0196(2) Uani d . 1 . .
    H H2BA 0.7581 0.4961 -0.2062 0.023 Uiso calc R 1 . .
    C C3B 0.62091(12) 0.54135(11) -0.26839(8) 0.0226(2) Uani d . 1 . .
    H H3BA 0.6242 0.5077 -0.3318 0.027 Uiso calc R 1 . .
    C C4B 0.53651(12) 0.59936(11) -0.24945(8) 0.0238(2) Uani d . 1 . .
    H H4BA 0.4842 0.6057 -0.2998 0.029 Uiso calc R 1 . .
    C C5B 0.53076(11) 0.64754(11) -0.15537(8) 0.0210(2) Uani d . 1 . .
    H H5BA 0.4746 0.6868 -0.1424 0.025 Uiso calc R 1 . .
    C C6B 0.60928(10) 0.63766(10) -0.07907(8) 0.01640(19) Uani d . 1 . .
    C C7B 0.59492(10) 0.68598(10) 0.01946(8) 0.01716(19) Uani d . 1 . .
    C C8B 0.66776(10) 0.66388(10) 0.09737(8) 0.01560(19) Uani d . 1 . .
    C C9B 0.64508(11) 0.69874(10) 0.18895(8) 0.0186(2) Uani d . 1 . .
    H H9BA 0.5841 0.7329 0.1983 0.022 Uiso calc R 1 . .
    C C10B 0.71228(12) 0.68289(11) 0.26493(8) 0.0203(2) Uani d . 1 . .
    H H10B 0.6968 0.7061 0.3252 0.024 Uiso calc R 1 . .
    C C11B 0.80371(11) 0.63168(11) 0.25022(8) 0.0195(2) Uani d . 1 . .
    H H11B 0.8496 0.6208 0.3010 0.023 Uiso calc R 1 . .
    C C12B 0.82647(11) 0.59700(10) 0.16019(8) 0.0178(2) Uani d . 1 . .
    H H12B 0.8880 0.5634 0.1517 0.021 Uiso calc R 1 . .
    C C13B 0.75874(10) 0.61140(9) 0.08158(7) 0.01495(18) Uani d . 1 . .
    C C14B 0.78902(10) 0.57404(10) -0.01569(7) 0.01553(19) Uani d . 1 . .
    C C15B 0.77900(13) 0.43618(11) -0.04709(8) 0.0236(2) Uani d . 1 . .
    H H15D 0.6880 0.3751 -0.0599 0.035 Uiso calc R 1 . .
    H H15E 0.8370 0.4322 0.0042 0.035 Uiso calc R 1 . .
    H H15F 0.8057 0.4155 -0.1051 0.035 Uiso calc R 1 . .
    C C16B 0.93459(11) 0.67118(12) -0.00016(9) 0.0234(2) Uani d . 1 . .
    H H16D 0.9418 0.7573 0.0205 0.035 Uiso calc R 1 . .
    H H16E 0.9563 0.6495 -0.0603 0.035 Uiso calc R 1 . .
    H H16F 0.9958 0.6669 0.0490 0.035 Uiso calc R 1 . .
    O O1C 0.95232(9) 0.45834(8) 0.29323(7) 0.0297(2) Uani d . 1 . .
    C C1C 1.10277(10) 0.24592(9) 0.31380(7) 0.01459(18) Uani d . 1 . .
    C C2C 1.20914(11) 0.25001(10) 0.37943(8) 0.0185(2) Uani d . 1 . .
    H H2CA 1.2281 0.1791 0.3644 0.022 Uiso calc R 1 . .
    C C3C 1.28635(12) 0.35724(11) 0.46597(8) 0.0230(2) Uani d . 1 . .
    H H3CA 1.3558 0.3574 0.5083 0.028 Uiso calc R 1 . .
    C C4C 1.26000(13) 0.46478(11) 0.48958(8) 0.0247(2) Uani d . 1 . .
    H H4CA 1.3111 0.5365 0.5479 0.030 Uiso calc R 1 . .
    C C5C 1.15738(12) 0.46413(10) 0.42563(8) 0.0201(2) Uani d . 1 . .
    H H5CA 1.1402 0.5361 0.4408 0.024 Uiso calc R 1 . .
    C C6C 1.07904(10) 0.35551(9) 0.33796(7) 0.01501(19) Uani d . 1 . .
    C C7C 0.97047(10) 0.36071(10) 0.27270(8) 0.01652(19) Uani d . 1 . .
    C C8C 0.88406(10) 0.24447(10) 0.18236(7) 0.01471(18) Uani d . 1 . .
    C C9C 0.77830(11) 0.24772(11) 0.12168(8) 0.0180(2) Uani d . 1 . .
    H H9CA 0.7660 0.3225 0.1388 0.022 Uiso calc R 1 . .
    C C10C 0.69261(11) 0.14160(12) 0.03723(8) 0.0219(2) Uani d . 1 . .
    H H10C 0.6232 0.1445 -0.0028 0.026 Uiso calc R 1 . .
    C C11C 0.71192(12) 0.03012(11) 0.01295(8) 0.0226(2) Uani d . 1 . .
    H H11C 0.6544 -0.0424 -0.0434 0.027 Uiso calc R 1 . .
    C C12C 0.81653(11) 0.02660(11) 0.07228(8) 0.0193(2) Uani d . 1 . .
    H H12C 0.8282 -0.0485 0.0545 0.023 Uiso calc R 1 . .
    C C13C 0.90527(10) 0.13340(10) 0.15846(7) 0.01460(18) Uani d . 1 . .
    C C14C 1.01912(10) 0.12450(10) 0.22050(7) 0.01462(18) Uani d . 1 . .
    C C15C 0.95875(11) 0.00734(10) 0.24858(8) 0.0194(2) Uani d . 1 . .
    H H15G 0.8980 0.0188 0.2848 0.029 Uiso calc R 1 . .
    H H15H 1.0297 0.0013 0.2880 0.029 Uiso calc R 1 . .
    H H15I 0.9111 -0.0707 0.1904 0.029 Uiso calc R 1 . .
    C C16C 1.11272(11) 0.10352(11) 0.15848(8) 0.0197(2) Uani d . 1 . .
    H H16G 1.1483 0.1751 0.1397 0.030 Uiso calc R 1 . .
    H H16H 1.0627 0.0248 0.1011 0.030 Uiso calc R 1 . .
    H H16I 1.1853 0.0977 0.1962 0.030 Uiso calc R 1 . .
loop_
    _atom_site_aniso_label
    _atom_site_aniso_U_11
    _atom_site_aniso_U_22
    _atom_site_aniso_U_33
    _atom_site_aniso_U_12
    _atom_site_aniso_U_13
    _atom_site_aniso_U_23
    O1A 0.0275(4) 0.0230(4) 0.0374(5) 0.0127(4) 0.0079(4) 0.0198(4)
    C1A 0.0167(5) 0.0150(4) 0.0130(4) 0.0075(4) 0.0056(3) 0.0051(3)
    C2A 0.0200(5) 0.0183(5) 0.0180(5) 0.0061(4) 0.0066(4) 0.0081(4)
    C3A 0.0170(5) 0.0229(5) 0.0190(5) 0.0043(4) 0.0056(4) 0.0058(4)
    C4A 0.0184(5) 0.0271(6) 0.0172(5) 0.0105(4) 0.0033(4) 0.0058(4)
    C5A 0.0209(5) 0.0228(5) 0.0177(5) 0.0127(4) 0.0052(4) 0.0086(4)
    C6A 0.0175(5) 0.0157(4) 0.0144(4) 0.0087(4) 0.0055(3) 0.0056(4)
    C7A 0.0194(5) 0.0157(4) 0.0175(4) 0.0092(4) 0.0065(4) 0.0074(4)
    C8A 0.0180(5) 0.0129(4) 0.0158(4) 0.0078(4) 0.0061(3) 0.0049(3)
    C9A 0.0222(5) 0.0138(4) 0.0201(5) 0.0069(4) 0.0087(4) 0.0062(4)
    C10A 0.0184(5) 0.0155(5) 0.0231(5) 0.0048(4) 0.0073(4) 0.0031(4)
    C11A 0.0163(5) 0.0212(5) 0.0250(5) 0.0082(4) 0.0035(4) 0.0050(4)
    C12A 0.0197(5) 0.0203(5) 0.0243(5) 0.0103(4) 0.0049(4) 0.0100(4)
    C13A 0.0167(5) 0.0143(4) 0.0163(4) 0.0081(4) 0.0057(4) 0.0054(4)
    C14A 0.0174(5) 0.0140(4) 0.0154(4) 0.0071(4) 0.0051(3) 0.0071(3)
    C15A 0.0227(5) 0.0260(5) 0.0160(5) 0.0088(4) 0.0062(4) 0.0098(4)
    C16A 0.0231(5) 0.0137(5) 0.0302(6) 0.0101(4) 0.0077(4) 0.0091(4)
    O1B 0.0291(4) 0.0303(5) 0.0296(4) 0.0230(4) 0.0088(3) 0.0105(4)
    C1B 0.0144(4) 0.0130(4) 0.0182(4) 0.0055(4) 0.0038(3) 0.0073(4)
    C2B 0.0201(5) 0.0191(5) 0.0195(5) 0.0086(4) 0.0060(4) 0.0078(4)
    C3B 0.0231(5) 0.0219(5) 0.0181(5) 0.0060(4) 0.0034(4) 0.0084(4)
    C4B 0.0216(5) 0.0219(5) 0.0217(5) 0.0059(4) -0.0016(4) 0.0096(4)
    C5B 0.0174(5) 0.0182(5) 0.0257(5) 0.0078(4) 0.0014(4) 0.0091(4)
    C6B 0.0146(4) 0.0130(4) 0.0205(5) 0.0058(4) 0.0030(4) 0.0066(4)
    C7B 0.0159(5) 0.0145(4) 0.0215(5) 0.0078(4) 0.0046(4) 0.0069(4)
    C8B 0.0146(4) 0.0124(4) 0.0193(5) 0.0058(4) 0.0051(4) 0.0058(4)
    C9B 0.0189(5) 0.0156(5) 0.0227(5) 0.0089(4) 0.0087(4) 0.0067(4)
    C10B 0.0241(5) 0.0176(5) 0.0193(5) 0.0088(4) 0.0092(4) 0.0068(4)
    C11B 0.0204(5) 0.0189(5) 0.0184(5) 0.0079(4) 0.0044(4) 0.0080(4)
    C12B 0.0169(5) 0.0177(5) 0.0207(5) 0.0090(4) 0.0057(4) 0.0084(4)
    C13B 0.0137(4) 0.0124(4) 0.0178(4) 0.0050(3) 0.0050(3) 0.0056(3)
    C14B 0.0157(4) 0.0165(4) 0.0176(4) 0.0095(4) 0.0059(3) 0.0076(4)
    C15B 0.0354(6) 0.0232(5) 0.0222(5) 0.0209(5) 0.0113(5) 0.0106(4)
    C16B 0.0154(5) 0.0323(6) 0.0236(5) 0.0090(4) 0.0069(4) 0.0139(5)
    O1C 0.0302(5) 0.0166(4) 0.0363(5) 0.0140(4) -0.0027(4) 0.0047(3)
    C1C 0.0147(4) 0.0139(4) 0.0151(4) 0.0053(4) 0.0041(3) 0.0071(3)
    C2C 0.0186(5) 0.0176(5) 0.0204(5) 0.0084(4) 0.0032(4) 0.0097(4)
    C3C 0.0217(5) 0.0213(5) 0.0212(5) 0.0069(4) -0.0018(4) 0.0096(4)
    C4C 0.0271(6) 0.0174(5) 0.0193(5) 0.0053(4) -0.0030(4) 0.0048(4)
    C5C 0.0231(5) 0.0137(4) 0.0196(5) 0.0068(4) 0.0024(4) 0.0056(4)
    C6C 0.0155(4) 0.0128(4) 0.0159(4) 0.0052(4) 0.0034(3) 0.0066(4)
    C7C 0.0162(5) 0.0130(4) 0.0193(5) 0.0058(4) 0.0033(4) 0.0069(4)
    C8C 0.0141(4) 0.0150(4) 0.0156(4) 0.0058(4) 0.0043(3) 0.0077(4)
    C9C 0.0172(5) 0.0199(5) 0.0205(5) 0.0092(4) 0.0051(4) 0.0114(4)
    C10C 0.0185(5) 0.0279(6) 0.0196(5) 0.0102(4) 0.0023(4) 0.0114(4)
    C11C 0.0210(5) 0.0235(5) 0.0156(5) 0.0070(4) 0.0005(4) 0.0039(4)
    C12C 0.0205(5) 0.0183(5) 0.0170(5) 0.0089(4) 0.0043(4) 0.0047(4)
    C13C 0.0146(4) 0.0155(4) 0.0143(4) 0.0063(4) 0.0049(3) 0.0069(4)
    C14C 0.0162(4) 0.0134(4) 0.0151(4) 0.0075(4) 0.0040(3) 0.0061(3)
    C15C 0.0229(5) 0.0142(4) 0.0201(5) 0.0072(4) 0.0046(4) 0.0080(4)
    C16C 0.0195(5) 0.0222(5) 0.0205(5) 0.0123(4) 0.0072(4) 0.0079(4)
_geom_special_details
;
 All s.u.'s (except the s.u. in the dihedral angle between two l.s. planes)
 are estimated using the full covariance matrix.  The cell s.u.'s are taken
 into account individually in the estimation of s.u.'s in distances, angles
 and torsion angles; correlations between s.u.'s in cell parameters are only
 used when they are defined by crystal symmetry.  An approximate (isotropic)
 treatment of cell s.u.'s is used for estimating s.u.'s involving l.s. planes.
;
loop_
    _geom_bond_atom_site_label_1
    _geom_bond_atom_site_label_2
    _geom_bond_site_symmetry_2
    _geom_bond_distance
    _geom_bond_publ_flag
    O1A C7A . 1.2286(13) ?
    C1A C2A . 1.4013(14) ?
    C1A C6A . 1.4016(14) ?
    C1A C14A . 1.5309(14) ?
    C2A C3A . 1.3908(16) ?
    C2A H2AA . 0.9300 ?
    C3A C4A . 1.3920(17) ?
    C3A H3AA . 0.9300 ?
    C4A C5A . 1.3800(16) ?
    C4A H4AA . 0.9300 ?
    C5A C6A . 1.4061(14) ?
    C5A H5AA . 0.9300 ?
    C6A C7A . 1.4787(14) ?
    C7A C8A . 1.4800(15) ?
    C8A C13A . 1.4020(14) ?
    C8A C9A . 1.4051(14) ?
    C9A C10A . 1.3804(16) ?
    C9A H9AA . 0.9300 ?
    C10A C11A . 1.3945(17) ?
    C10A H10A . 0.9300 ?
    C11A C12A . 1.3867(16) ?
    C11A H11A . 0.9300 ?
    C12A C13A . 1.4037(15) ?
    C12A H12A . 0.9300 ?
    C13A C14A . 1.5235(14) ?
    C14A C16A . 1.5359(14) ?
    C14A C15A . 1.5487(14) ?
    C15A H15A . 0.9600 ?
    C15A H15B . 0.9600 ?
    C15A H15C . 0.9600 ?
    C16A H16A . 0.9600 ?
    C16A H16B . 0.9600 ?
    C16A H16C . 0.9600 ?
    O1B C7B . 1.2292(13) ?
    C1B C6B . 1.4015(14) ?
    C1B C2B . 1.4032(14) ?
    C1B C14B . 1.5254(14) ?
    C2B C3B . 1.3912(15) ?
    C2B H2BA . 0.9300 ?
    C3B C4B . 1.3889(17) ?
    C3B H3BA . 0.9300 ?
    C4B C5B . 1.3814(17) ?
    C4B H4BA . 0.9300 ?
    C5B C6B . 1.4058(14) ?
    C5B H5BA . 0.9300 ?
    C6B C7B . 1.4795(15) ?
    C7B C8B . 1.4801(14) ?
    C8B C13B . 1.4035(14) ?
    C8B C9B . 1.4082(14) ?
    C9B C10B . 1.3801(16) ?
    C9B H9BA . 0.9300 ?
    C10B C11B . 1.3957(16) ?
    C10B H10B . 0.9300 ?
    C11B C12B . 1.3871(15) ?
    C11B H11B . 0.9300 ?
    C12B C13B . 1.4040(14) ?
    C12B H12B . 0.9300 ?
    C13B C14B . 1.5281(14) ?
    C14B C15B . 1.5430(15) ?
    C14B C16B . 1.5503(15) ?
    C15B H15D . 0.9600 ?
    C15B H15E . 0.9600 ?
    C15B H15F . 0.9600 ?
    C16B H16D . 0.9600 ?
    C16B H16E . 0.9600 ?
    C16B H16F . 0.9600 ?
    O1C C7C . 1.2280(13) ?
    C1C C6C . 1.3998(14) ?
    C1C C2C . 1.4075(14) ?
    C1C C14C . 1.5254(14) ?
    C2C C3C . 1.3861(15) ?
    C2C H2CA . 0.9300 ?
    C3C C4C . 1.3939(17) ?
    C3C H3CA . 0.9300 ?
    C4C C5C . 1.3836(16) ?
    C4C H4CA . 0.9300 ?
    C5C C6C . 1.4043(14) ?
    C5C H5CA . 0.9300 ?
    C6C C7C . 1.4818(14) ?
    C7C C8C . 1.4786(14) ?
    C8C C13C . 1.4004(14) ?
    C8C C9C . 1.4076(14) ?
    C9C C10C . 1.3800(15) ?
    C9C H9CA . 0.9300 ?
    C10C C11C . 1.3931(17) ?
    C10C H10C . 0.9300 ?
    C11C C12C . 1.3889(15) ?
    C11C H11C . 0.9300 ?
    C12C C13C . 1.4047(14) ?
    C12C H12C . 0.9300 ?
    C13C C14C . 1.5260(14) ?
    C14C C15C . 1.5485(14) ?
    C14C C16C . 1.5494(14) ?
    C15C H15G . 0.9600 ?
    C15C H15H . 0.9600 ?
    C15C H15I . 0.9600 ?
    C16C H16G . 0.9600 ?
    C16C H16H . 0.9600 ?
    C16C H16I . 0.9600 ?
loop_
    _geom_angle_atom_site_label_1
    _geom_angle_atom_site_label_2
    _geom_angle_atom_site_label_3
    _geom_angle_site_symmetry_1
    _geom_angle_site_symmetry_3
    _geom_angle
    _geom_angle_publ_flag
    C2A C1A C6A . . 117.35(10) ?
    C2A C1A C14A . . 120.03(9) ?
    C6A C1A C14A . . 122.55(9) ?
    C3A C2A C1A . . 121.50(10) ?
    C3A C2A H2AA . . 119.3 ?
    C1A C2A H2AA . . 119.3 ?
    C2A C3A C4A . . 120.49(10) ?
    C2A C3A H3AA . . 119.8 ?
    C4A C3A H3AA . . 119.8 ?
    C5A C4A C3A . . 119.08(10) ?
    C5A C4A H4AA . . 120.5 ?
    C3A C4A H4AA . . 120.5 ?
    C4A C5A C6A . . 120.61(10) ?
    C4A C5A H5AA . . 119.7 ?
    C6A C5A H5AA . . 119.7 ?
    C1A C6A C5A . . 120.93(10) ?
    C1A C6A C7A . . 121.15(9) ?
    C5A C6A C7A . . 117.90(9) ?
    O1A C7A C6A . . 121.08(10) ?
    O1A C7A C8A . . 121.12(10) ?
    C6A C7A C8A . . 117.80(9) ?
    C13A C8A C9A . . 120.68(10) ?
    C13A C8A C7A . . 121.17(9) ?
    C9A C8A C7A . . 118.15(9) ?
    C10A C9A C8A . . 120.83(10) ?
    C10A C9A H9AA . . 119.6 ?
    C8A C9A H9AA . . 119.6 ?
    C9A C10A C11A . . 119.01(10) ?
    C9A C10A H10A . . 120.5 ?
    C11A C10A H10A . . 120.5 ?
    C12A C11A C10A . . 120.43(10) ?
    C12A C11A H11A . . 119.8 ?
    C10A C11A H11A . . 119.8 ?
    C11A C12A C13A . . 121.57(10) ?
    C11A C12A H12A . . 119.2 ?
    C13A C12A H12A . . 119.2 ?
    C8A C13A C12A . . 117.44(10) ?
    C8A C13A C14A . . 122.81(9) ?
    C12A C13A C14A . . 119.69(9) ?
    C13A C14A C1A . . 112.91(8) ?
    C13A C14A C16A . . 109.53(8) ?
    C1A C14A C16A . . 109.86(9) ?
    C13A C14A C15A . . 107.85(8) ?
    C1A C14A C15A . . 107.88(8) ?
    C16A C14A C15A . . 108.70(9) ?
    C14A C15A H15A . . 109.5 ?
    C14A C15A H15B . . 109.5 ?
    H15A C15A H15B . . 109.5 ?
    C14A C15A H15C . . 109.5 ?
    H15A C15A H15C . . 109.5 ?
    H15B C15A H15C . . 109.5 ?
    C14A C16A H16A . . 109.5 ?
    C14A C16A H16B . . 109.5 ?
    H16A C16A H16B . . 109.5 ?
    C14A C16A H16C . . 109.5 ?
    H16A C16A H16C . . 109.5 ?
    H16B C16A H16C . . 109.5 ?
    C6B C1B C2B . . 117.54(9) ?
    C6B C1B C14B . . 122.94(9) ?
    C2B C1B C14B . . 119.46(9) ?
    C3B C2B C1B . . 121.51(10) ?
    C3B C2B H2BA . . 119.2 ?
    C1B C2B H2BA . . 119.2 ?
    C4B C3B C2B . . 120.13(10) ?
    C4B C3B H3BA . . 119.9 ?
    C2B C3B H3BA . . 119.9 ?
    C5B C4B C3B . . 119.62(10) ?
    C5B C4B H4BA . . 120.2 ?
    C3B C4B H4BA . . 120.2 ?
    C4B C5B C6B . . 120.39(10) ?
    C4B C5B H5BA . . 119.8 ?
    C6B C5B H5BA . . 119.8 ?
    C1B C6B C5B . . 120.78(10) ?
    C1B C6B C7B . . 121.12(9) ?
    C5B C6B C7B . . 118.08(9) ?
    O1B C7B C6B . . 120.70(10) ?
    O1B C7B C8B . . 121.46(10) ?
    C6B C7B C8B . . 117.83(9) ?
    C13B C8B C9B . . 120.44(10) ?
    C13B C8B C7B . . 121.31(9) ?
    C9B C8B C7B . . 118.25(9) ?
    C10B C9B C8B . . 120.80(10) ?
    C10B C9B H9BA . . 119.6 ?
    C8B C9B H9BA . . 119.6 ?
    C9B C10B C11B . . 119.22(10) ?
    C9B C10B H10B . . 120.4 ?
    C11B C10B H10B . . 120.4 ?
    C12B C11B C10B . . 120.30(10) ?
    C12B C11B H11B . . 119.9 ?
    C10B C11B H11B . . 119.9 ?
    C11B C12B C13B . . 121.56(10) ?
    C11B C12B H12B . . 119.2 ?
    C13B C12B H12B . . 119.2 ?
    C8B C13B C12B . . 117.68(9) ?
    C8B C13B C14B . . 122.66(9) ?
    C12B C13B C14B . . 119.63(9) ?
    C1B C14B C13B . . 113.08(8) ?
    C1B C14B C15B . . 109.74(9) ?
    C13B C14B C15B . . 109.38(8) ?
    C1B C14B C16B . . 107.61(8) ?
    C13B C14B C16B . . 107.82(8) ?
    C15B C14B C16B . . 109.10(9) ?
    C14B C15B H15D . . 109.5 ?
    C14B C15B H15E . . 109.5 ?
    H15D C15B H15E . . 109.5 ?
    C14B C15B H15F . . 109.5 ?
    H15D C15B H15F . . 109.5 ?
    H15E C15B H15F . . 109.5 ?
    C14B C16B H16D . . 109.5 ?
    C14B C16B H16E . . 109.5 ?
    H16D C16B H16E . . 109.5 ?
    C14B C16B H16F . . 109.5 ?
    H16D C16B H16F . . 109.5 ?
    H16E C16B H16F . . 109.5 ?
    C6C C1C C2C . . 117.59(9) ?
    C6C C1C C14C . . 122.92(9) ?
    C2C C1C C14C . . 119.48(9) ?
    C3C C2C C1C . . 121.57(10) ?
    C3C C2C H2CA . . 119.2 ?
    C1C C2C H2CA . . 119.2 ?
    C2C C3C C4C . . 120.06(10) ?
    C2C C3C H3CA . . 120.0 ?
    C4C C3C H3CA . . 120.0 ?
    C5C C4C C3C . . 119.55(10) ?
    C5C C4C H4CA . . 120.2 ?
    C3C C4C H4CA . . 120.2 ?
    C4C C5C C6C . . 120.42(10) ?
    C4C C5C H5CA . . 119.8 ?
    C6C C5C H5CA . . 119.8 ?
    C1C C6C C5C . . 120.78(10) ?
    C1C C6C C7C . . 121.40(9) ?
    C5C C6C C7C . . 117.82(9) ?
    O1C C7C C8C . . 120.98(10) ?
    O1C C7C C6C . . 121.04(10) ?
    C8C C7C C6C . . 117.98(9) ?
    C13C C8C C9C . . 120.82(9) ?
    C13C C8C C7C . . 121.05(9) ?
    C9C C8C C7C . . 118.12(9) ?
    C10C C9C C8C . . 120.96(10) ?
    C10C C9C H9CA . . 119.5 ?
    C8C C9C H9CA . . 119.5 ?
    C9C C10C C11C . . 118.83(10) ?
    C9C C10C H10C . . 120.6 ?
    C11C C10C H10C . . 120.6 ?
    C12C C11C C10C . . 120.45(10) ?
    C12C C11C H11C . . 119.8 ?
    C10C C11C H11C . . 119.8 ?
    C11C C12C C13C . . 121.79(10) ?
    C11C C12C H12C . . 119.1 ?
    C13C C12C H12C . . 119.1 ?
    C8C C13C C12C . . 117.14(9) ?
    C8C C13C C14C . . 123.28(9) ?
    C12C C13C C14C . . 119.57(9) ?
    C1C C14C C13C . . 113.28(8) ?
    C1C C14C C15C . . 108.61(8) ?
    C13C C14C C15C . . 108.91(8) ?
    C1C C14C C16C . . 108.38(8) ?
    C13C C14C C16C . . 108.09(8) ?
    C15C C14C C16C . . 109.54(8) ?
    C14C C15C H15G . . 109.5 ?
    C14C C15C H15H . . 109.5 ?
    H15G C15C H15H . . 109.5 ?
    C14C C15C H15I . . 109.5 ?
    H15G C15C H15I . . 109.5 ?
    H15H C15C H15I . . 109.5 ?
    C14C C16C H16G . . 109.5 ?
    C14C C16C H16H . . 109.5 ?
    H16G C16C H16H . . 109.5 ?
    C14C C16C H16I . . 109.5 ?
    H16G C16C H16I . . 109.5 ?
    H16H C16C H16I . . 109.5 ?
loop_
    _geom_torsion_atom_site_label_1
    _geom_torsion_atom_site_label_2
    _geom_torsion_atom_site_label_3
    _geom_torsion_atom_site_label_4
    _geom_torsion_site_symmetry_1
    _geom_torsion_site_symmetry_2
    _geom_torsion_site_symmetry_3
    _geom_torsion_site_symmetry_4
    _geom_torsion
    _geom_torsion_publ_flag
    C6A C1A C2A C3A . . . . -0.26(15) ?
    C14A C1A C2A C3A . . . . -177.26(9) ?
    C1A C2A C3A C4A . . . . 1.80(16) ?
    C2A C3A C4A C5A . . . . -1.52(16) ?
    C3A C4A C5A C6A . . . . -0.26(16) ?
    C2A C1A C6A C5A . . . . -1.52(14) ?
    C14A C1A C6A C5A . . . . 175.40(9) ?
    C2A C1A C6A C7A . . . . 176.71(9) ?
    C14A C1A C6A C7A . . . . -6.38(14) ?
    C4A C5A C6A C1A . . . . 1.81(15) ?
    C4A C5A C6A C7A . . . . -176.48(10) ?
    C1A C6A C7A O1A . . . . 175.70(10) ?
    C5A C6A C7A O1A . . . . -6.02(15) ?
    C1A C6A C7A C8A . . . . -4.97(14) ?
    C5A C6A C7A C8A . . . . 173.31(9) ?
    O1A C7A C8A C13A . . . . -172.58(10) ?
    C6A C7A C8A C13A . . . . 8.10(14) ?
    O1A C7A C8A C9A . . . . 6.77(15) ?
    C6A C7A C8A C9A . . . . -172.56(9) ?
    C13A C8A C9A C10A . . . . 0.37(15) ?
    C7A C8A C9A C10A . . . . -178.98(9) ?
    C8A C9A C10A C11A . . . . 1.02(16) ?
    C9A C10A C11A C12A . . . . -0.68(16) ?
    C10A C11A C12A C13A . . . . -1.05(17) ?
    C9A C8A C13A C12A . . . . -2.02(15) ?
    C7A C8A C13A C12A . . . . 177.31(9) ?
    C9A C8A C13A C14A . . . . -179.17(9) ?
    C7A C8A C13A C14A . . . . 0.16(15) ?
    C11A C12A C13A C8A . . . . 2.37(16) ?
    C11A C12A C13A C14A . . . . 179.62(10) ?
    C8A C13A C14A C1A . . . . -10.51(13) ?
    C12A C13A C14A C1A . . . . 172.40(9) ?
    C8A C13A C14A C16A . . . . -133.28(10) ?
    C12A C13A C14A C16A . . . . 49.63(12) ?
    C8A C13A C14A C15A . . . . 108.59(11) ?
    C12A C13A C14A C15A . . . . -68.50(12) ?
    C2A C1A C14A C13A . . . . -169.52(9) ?
    C6A C1A C14A C13A . . . . 13.65(13) ?
    C2A C1A C14A C16A . . . . -46.94(12) ?
    C6A C1A C14A C16A . . . . 136.23(10) ?
    C2A C1A C14A C15A . . . . 71.40(12) ?
    C6A C1A C14A C15A . . . . -105.43(11) ?
    C6B C1B C2B C3B . . . . -0.66(16) ?
    C14B C1B C2B C3B . . . . -177.93(10) ?
    C1B C2B C3B C4B . . . . 1.40(17) ?
    C2B C3B C4B C5B . . . . -0.92(17) ?
    C3B C4B C5B C6B . . . . -0.26(17) ?
    C2B C1B C6B C5B . . . . -0.53(15) ?
    C14B C1B C6B C5B . . . . 176.64(9) ?
    C2B C1B C6B C7B . . . . 177.92(9) ?
    C14B C1B C6B C7B . . . . -4.92(15) ?
    C4B C5B C6B C1B . . . . 1.00(16) ?
    C4B C5B C6B C7B . . . . -177.50(10) ?
    C1B C6B C7B O1B . . . . 176.03(10) ?
    C5B C6B C7B O1B . . . . -5.48(15) ?
    C1B C6B C7B C8B . . . . -4.30(15) ?
    C5B C6B C7B C8B . . . . 174.19(9) ?
    O1B C7B C8B C13B . . . . -173.65(10) ?
    C6B C7B C8B C13B . . . . 6.68(14) ?
    O1B C7B C8B C9B . . . . 5.42(15) ?
    C6B C7B C8B C9B . . . . -174.25(9) ?
    C13B C8B C9B C10B . . . . 0.44(16) ?
    C7B C8B C9B C10B . . . . -178.64(10) ?
    C8B C9B C10B C11B . . . . 0.04(16) ?
    C9B C10B C11B C12B . . . . -0.10(16) ?
    C10B C11B C12B C13B . . . . -0.32(16) ?
    C9B C8B C13B C12B . . . . -0.83(15) ?
    C7B C8B C13B C12B . . . . 178.22(9) ?
    C9B C8B C13B C14B . . . . -178.93(9) ?
    C7B C8B C13B C14B . . . . 0.12(15) ?
    C11B C12B C13B C8B . . . . 0.77(15) ?
    C11B C12B C13B C14B . . . . 178.93(10) ?
    C6B C1B C14B C13B . . . . 10.95(14) ?
    C2B C1B C14B C13B . . . . -171.94(9) ?
    C6B C1B C14B C15B . . . . 133.38(10) ?
    C2B C1B C14B C15B . . . . -49.51(12) ?
    C6B C1B C14B C16B . . . . -108.02(11) ?
    C2B C1B C14B C16B . . . . 69.10(12) ?
    C8B C13B C14B C1B . . . . -8.51(14) ?
    C12B C13B C14B C1B . . . . 173.42(9) ?
    C8B C13B C14B C15B . . . . -131.14(10) ?
    C12B C13B C14B C15B . . . . 50.80(12) ?
    C8B C13B C14B C16B . . . . 110.33(11) ?
    C12B C13B C14B C16B . . . . -67.73(12) ?
    C6C C1C C2C C3C . . . . 1.30(16) ?
    C14C C1C C2C C3C . . . . -178.80(10) ?
    C1C C2C C3C C4C . . . . -0.35(17) ?
    C2C C3C C4C C5C . . . . -0.68(18) ?
    C3C C4C C5C C6C . . . . 0.72(18) ?
    C2C C1C C6C C5C . . . . -1.25(15) ?
    C14C C1C C6C C5C . . . . 178.85(9) ?
    C2C C1C C6C C7C . . . . 179.17(9) ?
    C14C C1C C6C C7C . . . . -0.73(15) ?
    C4C C5C C6C C1C . . . . 0.27(16) ?
    C4C C5C C6C C7C . . . . 179.86(10) ?
    C1C C6C C7C O1C . . . . -178.21(10) ?
    C5C C6C C7C O1C . . . . 2.20(16) ?
    C1C C6C C7C C8C . . . . 2.14(14) ?
    C5C C6C C7C C8C . . . . -177.45(9) ?
    O1C C7C C8C C13C . . . . 179.49(10) ?
    C6C C7C C8C C13C . . . . -0.86(14) ?
    O1C C7C C8C C9C . . . . -1.52(15) ?
    C6C C7C C8C C9C . . . . 178.13(9) ?
    C13C C8C C9C C10C . . . . 0.14(16) ?
    C7C C8C C9C C10C . . . . -178.85(10) ?
    C8C C9C C10C C11C . . . . 0.35(16) ?
    C9C C10C C11C C12C . . . . -0.69(17) ?
    C10C C11C C12C C13C . . . . 0.55(17) ?
    C9C C8C C13C C12C . . . . -0.28(14) ?
    C7C C8C C13C C12C . . . . 178.68(9) ?
    C9C C8C C13C C14C . . . . 179.19(9) ?
    C7C C8C C13C C14C . . . . -1.85(15) ?
    C11C C12C C13C C8C . . . . -0.06(15) ?
    C11C C12C C13C C14C . . . . -179.55(10) ?
    C6C C1C C14C C13C . . . . -1.78(13) ?
    C2C C1C C14C C13C . . . . 178.33(9) ?
    C6C C1C C14C C15C . . . . -122.91(10) ?
    C2C C1C C14C C15C . . . . 57.19(12) ?
    C6C C1C C14C C16C . . . . 118.17(10) ?
    C2C C1C C14C C16C . . . . -61.73(12) ?
    C8C C13C C14C C1C . . . . 3.08(13) ?
    C12C C13C C14C C1C . . . . -177.46(9) ?
    C8C C13C C14C C15C . . . . 124.05(10) ?
    C12C C13C C14C C15C . . . . -56.49(12) ?
    C8C C13C C14C C16C . . . . -117.03(10) ?
    C12C C13C C14C C16C . . . . 62.43(12) ?
loop_
    _geom_hbond_atom_site_label_D
    _geom_hbond_atom_site_label_H
    _geom_hbond_atom_site_label_A
    _geom_hbond_site_symmetry_A
    _geom_hbond_distance_DH
    _geom_hbond_distance_HA
    _geom_hbond_distance_DA
    _geom_hbond_angle_DHA
    _geom_hbond_publ_flag
    C10A H10A O1C 1_455 0.9300 2.5200 3.4097(16) 160.00 yes
    C10C H10C O1B 2_665 0.9300 2.5900 3.4374(18) 151.00 yes
    C3C H3CA O1A 2_766 0.9300 2.4500 3.2287(17) 141.00 yes
    C15B H15D O1B 2_665 0.9600 2.4300 3.3568(18) 161.00 yes
    C16A H16A O1A 2_676 0.9600 2.4800 3.3934(16) 159.00 yes
    C3A H3AA Cg13 1_565 0.9300 2.6900 3.3996(14) 134.00 yes
    C3B H3BA Cg13 2_765 0.9300 2.7700 3.3715(14) 123.00 yes
    C15A H15B Cg15 1_565 0.9600 2.7100 3.4915(15) 139.00 yes
    C15C H15G Cg1 1_545 0.9600 2.9600 3.8656(13) 158.00 yes
    C16C H16G Cg7 2_765 0.9600 2.9100 3.7432(14) 145.00 yes
