# Supplementary material for: 10,10-Dimethyl­anthrone
Source: Acta Crystallogr Sect E Struct Rep Online. 2010 Mar 13;66(Pt 4):o808–9. doi: 10.1107/S1600536810008524 (PMC2983937; doi:10.1107/S1600536810008524)
Supplement: Supplementary file 2 [file e-66-0o808-Isup2.hkl]

#
# h,k,l, Fc-squared, Fo-squared, sigma(Fo-squared) and status flag
#
data_I
_shelx_title ' yhs106bm in P-1 (100K)'
_shelx_refln_list_code          4
_shelx_F_calc_maximum       98.34
_exptl_crystal_F_000       708.00
_reflns_d_resolution_high  0.7108
 
loop_
 _symmetry_equiv_pos_as_xyz
 'x, y, z'
 '-x, -y, -z'
 
_cell_length_a    11.2438
_cell_length_b    12.1105
_cell_length_c    15.1025
_cell_angle_alpha 107.955
_cell_angle_beta   98.734
_cell_angle_gamma 111.764
 
_shelx_F_squared_multiplier     1.000
 
loop_
 _refln_index_h
 _refln_index_k
 _refln_index_l
 _refln_F_squared_calc
 _refln_F_squared_meas
 _refln_F_squared_sigma
 _refln_observed_status
   1   0   0      193.10      204.40      6.20 o
   2   0   0     1060.52     1088.20     21.88 o
   3   0   0      161.60      159.57      4.41 o
   4   0   0      282.11      302.33      7.33 o
   5   0   0       15.63       15.45      1.14 o
   6   0   0       53.40       73.93      2.41 o
   7   0   0        4.04        1.65      1.01 o
   8   0   0     3545.92     3314.03     53.06 o
   9   0   0      124.14      118.79      3.87 o
  10   0   0      470.80      462.23      9.77 o
  11   0   0       24.65       27.12      2.53 o
  12   0   0      135.99      138.38      6.08 o
  13   0   0        5.13        1.07      3.35 o
  14   0   0       16.15       13.12      5.14 o
 -14   1   0        2.28       -0.72      2.68 o
 -13   1   0       52.80       51.16      4.34 o
 -12   1   0        3.79        6.69      1.80 o
 -11   1   0       31.08       32.50      2.57 o
 -10   1   0        0.01        0.02      1.25 o
  -9   1   0      996.52      950.20     16.88 o
  -8   1   0      698.14      651.90     15.40 o
  -7   1   0      184.57      186.11     14.51 o
  -6   1   0      134.04      121.21      4.20 o
  -5   1   0        9.42        6.80      1.20 o
  -4   1   0      805.83      767.62     17.16 o
  -3   1   0      454.11      412.54     14.43 o
  -2   1   0        4.55        1.31      0.44 o
   0   1   0       37.39       32.98      1.34 o
   1   1   0     1143.17     1213.31     34.22 o
   3   1   0      662.42      660.55      9.63 o
   4   1   0       24.91       32.47      1.31 o
   5   1   0      207.47      223.84      4.89 o
   6   1   0        6.99        3.59      0.93 o
   7   1   0      847.13      776.88     13.85 o
   8   1   0      756.21      730.69     13.43 o
   9   1   0       44.53       36.87      2.49 o
  10   1   0      209.85      229.75      7.56 o
  11   1   0        5.43        3.44      2.02 o
  12   1   0       40.61       42.32      4.06 o
  13   1   0      133.98      120.90      6.49 o
 -14   2   0       23.36       21.86      4.18 o
 -13   2   0       17.32       17.44      2.35 o
 -12   2   0       79.51       69.28      3.65 o
 -11   2   0       46.19       47.85      2.93 o
 -10   2   0      296.60      297.72      6.88 o
  -9   2   0      162.00      146.03      8.21 o
  -8   2   0        2.41        0.25      0.64 o
  -7   2   0       42.84       51.31      6.74 o
  -6   2   0      728.69      821.99     17.86 o
  -5   2   0        3.97        6.49      1.10 o
  -3   2   0      674.33      743.99     21.38 o
  -2   2   0       63.25       60.40      1.25 o
   0   2   0       24.55       19.49      1.00 o
   3   2   0      993.95     1104.90     17.92 o
   4   2   0      175.37      180.70      3.51 o
   5   2   0       99.50      122.98      3.48 o
   6   2   0       69.33       76.18      3.60 o
   7   2   0     1122.82     1101.70     19.03 o
   8   2   0      300.03      282.78      6.55 o
   9   2   0     1410.57     1353.70     43.68 o
  10   2   0      659.99      649.93     15.99 o
  11   2   0       26.62       23.57      3.34 o
  12   2   0      100.63       98.35      5.84 o
  13   2   0        3.23       -0.30      6.07 o
 -15   3   0        0.00       -1.20      2.41 o
 -14   3   0        3.39        5.30      2.26 o
 -13   3   0        0.02       -1.81      3.54 o
 -12   3   0        7.00        3.80      1.75 o
 -11   3   0       21.76       21.75      2.15 o
 -10   3   0        5.13        8.67      1.55 o
  -9   3   0       45.98       52.30      2.49 o
  -8   3   0       49.30       53.81      4.50 o
  -7   3   0      175.51      156.33     10.78 o
  -6   3   0      526.37      596.50     47.94 o
  -5   3   0      889.58      872.49     41.97 o
  -4   3   0       88.93       95.64      2.55 o
  -3   3   0       10.29       15.77      0.66 o
  -2   3   0      777.37      758.15     12.55 o
  -1   3   0      183.26      178.16      3.42 o
   0   3   0     1513.18     1589.84     22.39 o
   1   3   0     2246.48     2482.91     40.25 o
   2   3   0     1238.68     1364.82     19.18 o
   3   3   0     2304.83     2628.83     36.28 o
   4   3   0      254.26      279.23      5.62 o
   5   3   0      217.18      246.44      7.80 o
   6   3   0        2.07        3.64      0.98 o
   7   3   0        1.12       -1.27      1.23 o
   8   3   0        3.63        1.70      2.18 o
   9   3   0      177.17      176.66     18.76 o
  10   3   0       60.82       62.71      4.66 o
  11   3   0      131.77      137.30      6.62 o
  12   3   0        7.42        7.84      3.37 o
 -15   4   0        5.69        6.88      2.38 o
 -14   4   0      136.81      143.15      6.48 o
 -13   4   0       70.60       56.15      9.07 o
 -12   4   0      100.65       87.02      5.68 o
 -11   4   0       31.40       28.91      2.28 o
 -10   4   0       60.95       59.05      2.79 o
  -9   4   0        0.06        0.58      0.92 o
  -8   4   0      344.99      363.20     16.50 o
  -7   4   0       55.73       78.26      2.48 o
  -6   4   0     1265.58     1437.13     23.35 o
  -5   4   0       65.05       50.43      4.53 o
  -4   4   0      576.19      631.71     21.99 o
  -3   4   0       21.25       16.95      1.27 o
  -2   4   0        0.51       -0.07      0.45 o
  -1   4   0       17.93       18.02      0.84 o
   0   4   0       31.28       14.89      0.87 o
   1   4   0        1.37        0.08      0.33 o
   2   4   0     1562.58     1751.49     17.86 o
   3   4   0      715.82      825.06      9.76 o
   4   4   0      278.55      307.57      4.35 o
   5   4   0       28.05       34.04      1.97 o
   6   4   0      102.41       96.39      4.16 o
   7   4   0        1.11        2.57      1.71 o
   8   4   0      111.83       98.04      4.88 o
   9   4   0        3.72        5.26      2.32 o
  10   4   0      102.92      127.78      6.27 o
  11   4   0       34.11       39.78      4.38 o
 -15   5   0        9.09       12.10      2.63 o
 -14   5   0        1.42        4.55      2.00 o
 -13   5   0       11.26        9.66      2.24 o
 -12   5   0       12.57       10.32      2.75 o
 -11   5   0      123.21      126.57      5.08 o
 -10   5   0       48.21       43.69      3.08 o
  -9   5   0       77.53       76.80      4.65 o
  -8   5   0      833.37      811.10     37.06 o
  -7   5   0      236.39      237.28      5.88 o
  -6   5   0       27.02       31.96      2.50 o
  -5   5   0      236.45      236.07      3.93 o
  -4   5   0      245.39      293.74      4.72 o
  -3   5   0     3160.22     3573.89     47.38 o
  -2   5   0       21.43       26.59      0.83 o
  -1   5   0      693.07      733.71      8.49 o
   0   5   0      676.37      747.98      9.61 o
   1   5   0      511.91      613.17      6.77 o
   2   5   0      312.15      397.85      4.73 o
   3   5   0      636.19      666.39      9.16 o
   4   5   0      316.49      335.01      5.36 o
   5   5   0      638.62      632.56     10.20 o
   6   5   0       40.29       40.56      2.40 o
   7   5   0        1.11        0.97      1.75 o
   8   5   0      108.66      107.19      7.90 o
   9   5   0       43.92       45.28      4.21 o
  10   5   0       37.95       46.71      6.29 o
  11   5   0        0.33        5.47      3.51 o
 -15   6   0       23.22       22.21      5.11 o
 -14   6   0        0.00        2.04      2.34 o
 -13   6   0       15.54       13.97      2.45 o
 -12   6   0       58.99       52.82      3.87 o
 -11   6   0       16.70       16.14      2.22 o
 -10   6   0      181.17      180.01      7.51 o
  -9   6   0      917.44      867.62     21.35 o
  -7   6   0        5.32        2.12      0.63 o
  -6   6   0       59.58       46.41      1.98 o
  -5   6   0      341.02      353.13      5.68 o
  -4   6   0        1.37        3.62      0.61 o
  -3   6   0      911.33     1091.44     11.40 o
  -2   6   0     1142.09     1280.12     13.30 o
  -1   6   0      207.52      260.00      3.57 o
   0   6   0       14.40       13.91      0.68 o
   1   6   0       95.78      107.47      1.87 o
   2   6   0        3.79        6.52      0.65 o
   3   6   0      292.13      303.88      4.31 o
   4   6   0       19.37       16.47      1.38 o
   5   6   0        1.12        1.64      1.14 o
   6   6   0        9.14        7.17      1.52 o
   7   6   0       82.50       77.36      3.76 o
   8   6   0       16.22       11.75      2.76 o
   9   6   0      154.09      168.02     15.06 o
  10   6   0        2.76       -0.86      3.00 o
 -15   7   0        0.16        1.05      1.93 o
 -14   7   0       21.51       18.78      5.47 o
 -13   7   0       45.19       45.29      3.87 o
 -12   7   0      442.48      425.60     20.24 o
 -11   7   0       86.62      105.97      6.70 o
 -10   7   0       33.26       32.23      3.86 o
  -9   7   0       13.72       11.68      1.93 o
  -8   7   0       64.76       61.59      3.22 o
  -7   7   0      600.86      608.10      9.41 o
  -6   7   0      110.15      103.99      2.23 o
  -5   7   0      259.77      332.16      4.87 o
  -4   7   0     2557.82     2851.93     28.78 o
  -3   7   0      338.17      379.79      4.52 o
  -2   7   0      863.82      990.16     11.37 o
  -1   7   0       50.82       55.30      1.27 o
   0   7   0        9.54        8.48      0.68 o
   1   7   0       28.26       28.62      1.09 o
   2   7   0       75.21       93.84      2.79 o
   3   7   0       10.65       10.98      1.24 o
   4   7   0      491.18      442.61      7.94 o
   5   7   0      576.62      547.10      9.56 o
   6   7   0       40.14       33.94      2.44 o
   7   7   0       72.40       69.35      3.79 o
   8   7   0       15.54       19.54      3.45 o
   9   7   0        2.91       -0.41      2.73 o
 -15   8   0       14.46       11.72      2.76 o
 -14   8   0       62.67       79.97      5.01 o
 -13   8   0        0.06       -1.47      1.62 o
 -12   8   0      225.71      227.07      7.76 o
 -11   8   0       10.88        9.41      1.73 o
 -10   8   0      384.83      386.62      8.56 o
  -9   8   0      402.31      385.33      8.33 o
  -8   8   0        3.40        2.14      1.11 o
  -7   8   0        3.67        3.30      0.86 o
  -6   8   0      146.09      127.05      2.51 o
  -5   8   0       50.81       47.10      1.12 o
  -4   8   0      628.02      709.32      8.53 o
  -3   8   0      406.06      503.06      5.90 o
  -2   8   0      315.57      338.71      4.41 o
  -1   8   0        0.27        0.71      0.38 o
   0   8   0      385.74      366.19      5.09 o
   1   8   0     1183.10     1214.12     14.15 o
   2   8   0        2.44        1.50      0.79 o
   3   8   0        1.66        0.00      1.01 o
   4   8   0       55.37       36.95      2.33 o
   5   8   0        0.07       -0.47      1.38 o
   6   8   0       63.55       59.09      3.17 o
   7   8   0       52.12       49.33      3.51 o
   8   8   0       67.09       57.18      3.92 o
 -15   9   0        7.94       13.59      2.86 o
 -14   9   0       60.79       65.39      5.42 o
 -13   9   0       26.70       25.27      3.77 o
 -12   9   0      157.27      135.93      4.96 o
 -11   9   0       37.89       38.09      2.77 o
 -10   9   0      102.45      108.64      3.99 o
  -9   9   0       18.28       16.50      1.93 o
  -8   9   0      242.24      225.25      4.65 o
  -7   9   0       27.48       24.82      1.27 o
  -6   9   0      301.39      310.71      4.91 o
  -5   9   0      103.30      128.51      2.65 o
  -4   9   0       69.65       73.17      2.20 o
  -3   9   0      223.66      268.22      4.20 o
  -2   9   0       19.06       25.08      1.07 o
  -1   9   0      286.41      273.44      4.54 o
   0   9   0      529.23      534.15      7.07 o
   1   9   0      336.53      351.23      5.19 o
   2   9   0       37.71       32.29      1.52 o
   3   9   0      346.37      345.57      6.14 o
   4   9   0       27.99       22.54      2.10 o
   5   9   0       46.03       35.89      2.60 o
   6   9   0        4.01        3.88      2.03 o
   7   9   0        1.96        3.50      2.17 o
 -15  10   0        5.88        2.25      2.24 o
 -14  10   0        5.33        6.53      2.41 o
 -13  10   0       33.81       35.91      3.78 o
 -12  10   0      178.76      183.14      7.80 o
 -11  10   0       47.96       52.24      4.60 o
 -10  10   0      111.29      108.32      6.36 o
  -9  10   0      165.34      155.55      6.03 o
  -8  10   0       30.15       31.97      2.19 o
  -7  10   0      548.38      464.10      7.58 o
  -6  10   0       12.66        7.05      1.06 o
  -5  10   0       31.43       15.94      1.09 o
  -4  10   0        0.10        3.24      0.83 o
  -3  10   0       36.02       33.15      1.48 o
  -2  10   0      114.90      121.12      3.08 o
  -1  10   0        0.24       -1.56      1.00 o
   0  10   0      503.81      495.20      8.18 o
   1  10   0        2.00        4.86      1.93 o
   2  10   0       60.51       62.73      3.37 o
   3  10   0        0.83        2.60      1.43 o
   4  10   0        7.75        6.69      2.09 o
   5  10   0        1.71        2.22      4.98 o
   6  10   0       15.42       11.68      4.88 o
 -15  11   0        0.00       -1.55      2.10 o
 -14  11   0        0.46       -1.52      1.84 o
 -13  11   0        4.12        4.36      2.23 o
 -12  11   0       72.65       81.05      5.09 o
 -11  11   0       12.78       10.57      4.64 o
 -10  11   0      596.78      574.17     16.02 o
  -9  11   0      147.47      152.08      4.64 o
  -8  11   0      103.33       97.95      4.71 o
  -7  11   0      290.55      274.16      5.25 o
  -6  11   0       20.27       21.45      1.57 o
  -5  11   0        0.79        0.26      0.66 o
  -4  11   0        6.25        7.10      1.02 o
  -3  11   0       94.39       95.83      3.11 o
  -2  11   0      279.59      281.18      6.02 o
  -1  11   0      505.61      513.44      9.52 o
   0  11   0       47.20       44.68      2.25 o
   1  11   0        0.20       -0.92      1.05 o
   2  11   0       38.83       42.58      3.06 o
   3  11   0       10.73       14.45      2.29 o
   4  11   0       99.50      100.50      5.78 o
   5  11   0       45.68       54.17      4.78 o
 -14  12   0       32.00       41.29      4.32 o
 -13  12   0        0.24        0.72      2.17 o
 -12  12   0      263.42      276.89     11.10 o
 -11  12   0       24.92       33.62      3.68 o
 -10  12   0      666.47      662.22     13.01 o
  -9  12   0       26.25       17.47      3.60 o
  -8  12   0      269.73      239.32      6.24 o
  -7  12   0      265.02      235.66      4.90 o
  -6  12   0        1.52        0.72      1.04 o
  -5  12   0      159.94      163.97      3.15 o
  -4  12   0      229.32      243.01      5.38 o
  -3  12   0        0.24       -0.75      1.24 o
  -2  12   0      603.01      621.80     11.19 o
  -1  12   0       15.53       17.24      2.69 o
   0  12   0        0.13        0.96      1.39 o
   1  12   0       25.59       20.89      2.43 o
   2  12   0       34.60       33.76      4.45 o
   3  12   0       92.14       97.27      8.31 o
   4  12   0       35.07       44.37     10.07 o
 -13  13   0       18.48       23.82      6.75 o
 -12  13   0       50.68       46.46      4.46 o
 -11  13   0      267.60      260.43      7.03 o
 -10  13   0        0.24       -0.14      1.49 o
  -9  13   0       41.69       35.28      2.73 o
  -8  13   0        2.82        3.05      1.54 o
  -7  13   0       37.17       27.26      2.48 o
  -6  13   0       98.39       86.79      3.81 o
  -5  13   0        3.09        3.32      0.99 o
  -4  13   0       48.94       43.74      2.19 o
  -3  13   0      270.05      274.69      6.12 o
  -2  13   0       72.19       69.84      3.48 o
  -1  13   0        2.30       -0.10      1.31 o
   0  13   0       13.67        9.90      1.69 o
   1  13   0        4.79        4.70      2.88 o
   2  13   0       57.76       64.38      4.60 o
 -13  14   0        0.25       -2.52      2.69 o
 -12  14   0       32.19       37.55      6.98 o
 -11  14   0       92.57       92.20      6.37 o
 -10  14   0        7.66        2.45      1.71 o
  -9  14   0        2.15        0.96      1.61 o
  -8  14   0      165.59      192.51      7.05 o
  -7  14   0      166.55      151.03      7.71 o
  -6  14   0        0.22        1.38      1.47 o
  -5  14   0        8.88        8.11      1.94 o
  -4  14   0       12.74       12.00      1.41 o
  -3  14   0      256.44      267.98      5.30 o
  -2  14   0       48.32       46.01      3.28 o
  -1  14   0       45.57       45.69      2.79 o
   0  14   0       54.74       45.00      4.96 o
   1  14   0        3.77        7.72      3.10 o
 -11  15   0       10.35        8.21      2.25 o
 -10  15   0      135.91      151.48      6.66 o
  -9  15   0       42.82       41.08      4.95 o
  -8  15   0      436.90      435.25     15.78 o
  -7  15   0      223.48      186.04      8.99 o
  -6  15   0        6.34        8.09      2.97 o
  -5  15   0        2.07       -1.94      1.56 o
  -4  15   0        0.45        0.76      1.39 o
  -3  15   0        5.28        5.39      1.40 o
  -2  15   0       39.97       41.84      3.25 o
  -9  16   0      544.78      604.25     20.58 o
  -8  16   0        5.77        5.41      3.12 o
  -7  16   0       17.49       19.64      3.76 o
  -6  16   0       92.42       94.35      6.62 o
  -5  16   0      148.41      130.90      7.58 o
   4 -16   1        0.66        1.64      2.64 o
   5 -16   1      156.63      151.95      8.21 o
   6 -16   1       86.52       79.11      6.16 o
   7 -16   1      105.85      113.51      7.42 o
   8 -16   1       30.55       28.22      4.55 o
   9 -16   1        0.99       -0.75      2.71 o
   1 -15   1        0.25        0.70      1.83 o
   2 -15   1       62.99       75.84      3.96 o
   3 -15   1       45.05       54.94      3.41 o
   5 -15   1      220.70      217.11      9.84 o
   6 -15   1       58.89       63.89      5.71 o
   7 -15   1       52.82       61.40      5.68 o
   8 -15   1       69.89       91.74      6.44 o
   9 -15   1      148.45      154.72      5.48 o
  10 -15   1       19.41       18.21      2.50 o
  11 -15   1        0.04        1.66      1.84 o
  -1 -14   1       38.63       39.19      3.50 o
   0 -14   1       11.46       13.53      1.67 o
   1 -14   1        0.18       -0.29      1.24 o
   2 -14   1        2.28        0.27      1.80 o
   3 -14   1        6.11        5.79      1.46 o
   4 -14   1       11.63       12.20      1.55 o
   5 -14   1        0.06       -1.71      2.00 o
   6 -14   1       24.04       27.30      3.84 o
   7 -14   1      154.28      152.90      5.09 o
   8 -14   1       59.96       56.87      3.68 o
   9 -14   1        8.99        4.51      1.71 o
  10 -14   1        8.78        2.42      1.69 o
  11 -14   1        1.80        1.86      4.17 o
  12 -14   1       47.01       49.80      4.76 o
  13 -14   1        1.66        4.78      2.59 o
  -3 -13   1       85.12       93.92      4.99 o
  -2 -13   1       16.47       20.24      3.53 o
  -1 -13   1       93.71       91.57      4.76 o
   0 -13   1       21.28       21.40      2.07 o
   1 -13   1        0.01       -1.15      1.27 o
   2 -13   1      212.70      212.86      4.50 o
   3 -13   1       58.84       54.32      2.25 o
   4 -13   1        0.71       -0.89      1.41 o
   5 -13   1      202.70      187.98      5.73 o
   6 -13   1      358.89      315.64      7.54 o
   7 -13   1       46.11       59.63      3.40 o
   8 -13   1        0.12       -0.13      1.35 o
   9 -13   1      181.88      167.67      5.22 o
  10 -13   1       44.57       41.35      4.02 o
  11 -13   1        2.56        0.48      1.99 o
  12 -13   1        4.86       12.18      2.87 o
  13 -13   1       17.50       11.66      5.03 o
  -4 -12   1        2.87       -2.86      2.51 o
  -3 -12   1       13.88       14.32      2.41 o
  -2 -12   1      108.47      111.46      5.18 o
  -1 -12   1       18.28       14.54      1.59 o
   0 -12   1      507.25      535.72     10.04 o
   1 -12   1      130.15      131.94      3.96 o
   2 -12   1      259.28      266.21      5.86 o
   3 -12   1       34.62       29.62      1.67 o
   4 -12   1        0.28        0.38      0.74 o
   5 -12   1        7.75        9.87      1.31 o
   6 -12   1      270.28      272.51      6.61 o
   7 -12   1       21.20       17.67      1.98 o
   8 -12   1       69.71       79.49      3.52 o
   9 -12   1      198.92      202.60     10.79 o
  10 -12   1      435.10      405.48     11.77 o
  11 -12   1       34.13       25.09      3.37 o
  12 -12   1        0.37        1.09      1.90 o
  13 -12   1        4.05        0.99      2.14 o
  14 -12   1       79.88       77.46      7.95 o
  -5 -11   1       21.63       16.74      3.31 o
  -4 -11   1       10.73       13.68      3.23 o
  -3 -11   1        2.14        2.93      1.80 o
  -2 -11   1       13.82       12.77      1.46 o
  -1 -11   1        2.25        3.27      1.18 o
   0 -11   1      225.91      222.29      6.39 o
   1 -11   1      507.49      517.22      8.47 o
   2 -11   1     1231.68     1299.22     20.77 o
   3 -11   1        3.20        4.36      0.87 o
   4 -11   1       49.95       44.66      1.55 o
   5 -11   1      511.32      428.02      7.35 o
   6 -11   1      479.49      425.31      8.77 o
   7 -11   1       35.30       40.02      2.51 o
   8 -11   1        0.29       -1.54      1.10 o
   9 -11   1      213.33      209.71      7.39 o
  10 -11   1       49.70       44.06      3.80 o
  11 -11   1        4.45        3.56      1.90 o
  12 -11   1        0.63        0.10      1.85 o
  13 -11   1       60.96       47.19      8.54 o
  14 -11   1        0.32        1.55      2.06 o
  -7 -10   1       10.18       11.21      2.91 o
  -6 -10   1       97.07       92.36      5.64 o
  -5 -10   1       97.23       79.00      4.97 o
  -4 -10   1        8.42        9.93      2.72 o
  -3 -10   1       66.46       57.63      3.34 o
  -2 -10   1       17.06       17.33      1.53 o
  -1 -10   1       18.37       16.98      1.51 o
   0 -10   1       25.65       24.15      1.68 o
   1 -10   1      552.06      579.43     10.26 o
   2 -10   1       79.28       91.23      2.05 o
   3 -10   1       46.49       45.52      1.64 o
   4 -10   1        0.85        2.63      0.80 o
   5 -10   1       14.37       20.69      1.41 o
   6 -10   1       43.76       45.56      2.49 o
   7 -10   1        4.41        5.79      1.30 o
   8 -10   1      154.18      138.03      5.52 o
   9 -10   1       52.28       56.93      3.98 o
  10 -10   1       59.33       57.26      8.65 o
  11 -10   1       49.35       49.90      3.92 o
  12 -10   1       22.46       18.84      2.84 o
  13 -10   1      251.09      237.17      8.44 o
  14 -10   1        5.46        9.89      2.55 o
  15 -10   1        6.49        5.43      2.94 o
  -8  -9   1       10.41       12.54      2.41 o
  -7  -9   1       28.28       24.28      3.08 o
  -6  -9   1       41.55       36.25      3.06 o
  -5  -9   1       13.05       12.54      2.97 o
  -4  -9   1        2.83        3.29      1.30 o
  -3  -9   1        5.20        3.95      0.88 o
  -2  -9   1      219.97      224.76      3.84 o
  -1  -9   1     1618.57     1625.00     18.61 o
   0  -9   1      592.83      604.11      8.46 o
   1  -9   1      156.96      184.78      2.76 o
   2  -9   1       22.93       20.09      0.96 o
   3  -9   1      758.77      834.94     12.13 o
   4  -9   1      212.18      237.76      4.05 o
   5  -9   1      247.50      290.90      5.15 o
   6  -9   1        4.00        2.26      0.95 o
   7  -9   1        0.92        0.71      1.09 o
   8  -9   1      196.61      181.58      6.15 o
   9  -9   1      244.84      238.55      7.53 o
  10  -9   1      156.82      135.63      5.53 o
  11  -9   1      109.75      108.90      5.05 o
  12  -9   1       91.65      100.17      9.21 o
  13  -9   1       12.50       10.93      2.45 o
  14  -9   1      138.22      132.44      6.18 o
  15  -9   1       52.46       56.15      4.76 o
  -9  -8   1        0.03       -0.88      1.94 o
  -8  -8   1        4.62        3.30      2.10 o
  -7  -8   1      150.65      151.41      5.38 o
  -6  -8   1        7.62        6.51      1.90 o
  -5  -8   1       80.96       76.57      3.26 o
  -4  -8   1      647.82      612.54      9.22 o
  -3  -8   1        8.23       11.85      1.03 o
  -2  -8   1        0.01       -1.45      0.72 o
  -1  -8   1      240.53      234.77      3.73 o
   0  -8   1      407.82      391.21      7.89 o
   1  -8   1      393.83      392.67      4.64 o
   2  -8   1      440.83      470.36      6.65 o
   3  -8   1      504.06      572.19      7.05 o
   4  -8   1      545.83      622.93      6.89 o
   5  -8   1       72.27       73.27      1.77 o
   6  -8   1       15.83       16.24      1.30 o
   7  -8   1        0.00       -0.58      0.84 o
   8  -8   1      235.38      231.57      5.61 o
   9  -8   1      206.97      203.43      5.34 o
  10  -8   1        1.72        0.56      2.91 o
  11  -8   1       21.96       19.40      2.52 o
  12  -8   1       68.59       61.04      4.25 o
  13  -8   1        4.63        9.35      2.25 o
  14  -8   1       25.97       22.11      3.05 o
  15  -8   1        4.38        7.15      2.39 o
  -9  -7   1        6.53        1.28      1.99 o
  -8  -7   1       67.45       67.97      4.08 o
  -7  -7   1       52.40       52.02      4.75 o
  -6  -7   1        1.69        1.21      1.57 o
  -5  -7   1        2.28        3.83      1.43 o
  -4  -7   1        4.12        2.87      1.28 o
  -3  -7   1      479.10      507.04      6.66 o
  -2  -7   1       13.32       13.16      0.96 o
  -1  -7   1       12.07       10.55      0.87 o
   0  -7   1      830.24      818.16      9.06 o
   1  -7   1      187.02      213.43      3.00 o
   2  -7   1      130.15      136.88      2.10 o
   3  -7   1      918.20     1090.89     12.41 o
   4  -7   1      773.78      864.74     11.01 o
   5  -7   1       27.31       20.28      1.16 o
   6  -7   1       16.18       14.48      1.35 o
   7  -7   1       57.55       43.49      2.16 o
   8  -7   1     1363.34     1337.36     36.46 o
   9  -7   1      727.99      708.15     16.01 o
  10  -7   1        3.39        2.57      1.46 o
  11  -7   1       52.96       45.87      3.45 o
  12  -7   1        2.08        3.06      2.30 o
  13  -7   1       10.21        9.33      2.17 o
  14  -7   1        2.49        3.22      1.94 o
  15  -7   1       10.94        9.66      3.91 o
 -10  -6   1       98.92      109.13     17.29 o
  -9  -6   1        0.11       -3.70      1.96 o
  -8  -6   1        3.18        2.78      1.78 o
  -7  -6   1       47.40       44.81      2.99 o
  -6  -6   1       25.94       20.44      2.05 o
  -5  -6   1       44.57       36.43      2.43 o
  -4  -6   1      140.39      166.16      3.51 o
  -3  -6   1      302.38      313.38      4.43 o
  -2  -6   1      617.37      677.79      7.62 o
  -1  -6   1     1770.80     2001.13     20.53 o
   0  -6   1      183.33      210.41      2.84 o
   1  -6   1       15.04       20.85      1.00 o
   2  -6   1      642.57      722.97      7.76 o
   3  -6   1      165.27      170.03      2.22 o
   4  -6   1      171.55      212.21      3.67 o
   5  -6   1        0.83        3.79      0.82 o
   6  -6   1       46.02       55.33      3.40 o
   7  -6   1      185.33      197.74     24.31 o
   8  -6   1      139.97        1.70      0.85 o
   9  -6   1        0.04       -0.79      0.98 o
  10  -6   1        1.53       -1.98      1.55 o
  11  -6   1       30.47       28.79      2.72 o
  12  -6   1       50.36       39.65      6.13 o
  13  -6   1       12.80       15.35      2.64 o
  14  -6   1       65.99       59.03      4.43 o
  15  -6   1        5.13        2.06      2.05 o
 -11  -5   1       38.02       38.36      4.59 o
 -10  -5   1       79.41      103.34     12.34 o
  -9  -5   1       55.03       53.08      4.39 o
  -8  -5   1       23.54       26.27      8.78 o
  -7  -5   1       60.03       61.87      3.10 o
  -6  -5   1        9.94       13.80      2.02 o
  -5  -5   1       12.96       12.53      1.21 o
  -4  -5   1       14.84       17.51      0.98 o
  -3  -5   1       94.48       94.42      1.89 o
  -2  -5   1     1463.30     1589.69     16.42 o
  -1  -5   1      203.43      234.53      3.03 o
   0  -5   1      213.61      250.36      3.35 o
   1  -5   1       85.08       85.58      1.67 o
   2  -5   1     2073.44     2344.95     32.19 o
   3  -5   1       26.00       19.65      0.88 o
   4  -5   1       44.30       49.57      1.75 o
   5  -5   1      326.59      382.53      8.69 o
   6  -5   1      417.61      386.70     28.15 o
   7  -5   1      456.58      453.18     14.96 o
   8  -5   1      152.09      163.33      5.25 o
   9  -5   1      108.11      110.26      3.38 o
  10  -5   1        0.51        0.14      1.16 o
  11  -5   1        0.22       -1.21      1.24 o
  12  -5   1        9.28        3.79      2.38 o
  13  -5   1        6.57        7.03      3.01 o
  14  -5   1      120.53      145.04      6.26 o
  15  -5   1      142.69      155.89      6.78 o
 -12  -4   1       65.57       70.25      7.21 o
 -11  -4   1      117.25      121.88     16.40 o
 -10  -4   1      166.23      168.72      7.19 o
  -9  -4   1      149.41      167.00      8.89 o
  -8  -4   1        0.65        3.96      1.90 o
  -7  -4   1       78.69       71.28      3.01 o
  -6  -4   1        2.95        2.26      0.99 o
  -5  -4   1      119.43      102.94      4.48 o
  -4  -4   1      200.61      233.28      3.92 o
  -3  -4   1     5820.67     6370.89     68.93 o
  -2  -4   1     3230.90     3673.81     36.71 o
  -1  -4   1       47.87       69.01      1.68 o
   0  -4   1     4348.82     4782.17     51.49 o
   1  -4   1        0.69        1.44      0.42 o
   2  -4   1       91.28      109.85      2.30 o
   3  -4   1      921.87      965.02     15.66 o
   4  -4   1       26.36       28.76      2.66 o
   5  -4   1     1294.21     1321.83     90.76 o
   6  -4   1      517.85      581.80     41.56 o
   7  -4   1       33.85       40.35      1.80 o
   8  -4   1       65.24       58.51      3.18 o
   9  -4   1      296.09      280.22      6.17 o
  10  -4   1       22.77       30.35      2.14 o
  11  -4   1        6.04        6.09      1.49 o
  12  -4   1        1.31        0.75      1.49 o
  13  -4   1       43.29       43.59      7.23 o
  14  -4   1        7.87        6.39      2.16 o
  15  -4   1        0.73        0.85      2.50 o
 -12  -3   1       10.07        5.51      2.83 o
 -11  -3   1        1.75       -1.86      2.50 o
 -10  -3   1      880.77      925.65     21.52 o
  -9  -3   1       90.85       89.36      6.61 o
  -8  -3   1      249.17      234.97     19.20 o
  -7  -3   1        9.22        7.16      1.92 o
  -6  -3   1      223.31      243.47     11.44 o
  -5  -3   1      151.68      164.17      4.03 o
  -4  -3   1       10.45        9.64      1.04 o
  -3  -3   1      702.61      772.25     11.11 o
  -2  -3   1     3222.28     3495.64     69.04 o
   1  -3   1      531.72      538.34     11.34 o
   2  -3   1     4348.43     4351.72    121.09 o
   3  -3   1      153.84      151.06      4.64 o
   5  -3   1        0.23       -0.43      0.53 o
   6  -3   1      291.59      343.74      6.47 o
   7  -3   1        7.20       14.94      1.24 o
   8  -3   1        0.24        0.66      0.64 o
   9  -3   1      513.77      510.91      9.87 o
  10  -3   1       83.57       72.26      3.01 o
  11  -3   1       95.76       90.41      3.61 o
  12  -3   1      157.00      146.54      4.85 o
  13  -3   1        3.93        5.95      2.02 o
  14  -3   1        0.13        0.55      2.26 o
 -13  -2   1       53.61       61.20      5.30 o
 -12  -2   1       61.79       65.01      5.78 o
 -11  -2   1      244.82      245.40      8.50 o
 -10  -2   1      191.72      197.72      7.25 o
  -9  -2   1      333.50      334.08      9.86 o
  -8  -2   1       10.17       12.91      3.37 o
  -7  -2   1      165.31      149.51      4.21 o
  -6  -2   1       43.04       45.07      1.84 o
  -5  -2   1        0.09       -0.04      0.74 o
  -4  -2   1       57.91       44.16      1.59 o
  -3  -2   1      419.07      475.91      8.30 o
  -1  -2   1     5235.12     5337.17    147.57 o
   0  -2   1       50.20       42.61      1.65 o
   1  -2   1      509.31      512.90     10.47 o
   2  -2   1      119.20      127.70      2.82 o
   3  -2   1      188.37      177.23      4.51 o
   4  -2   1       12.23        1.05      0.97 o
   5  -2   1      714.17      782.46     13.01 o
   6  -2   1      171.40      182.09      3.97 o
   7  -2   1       60.48       49.41      2.03 o
   8  -2   1       10.38       15.77      2.13 o
   9  -2   1       35.08       38.92      2.32 o
  10  -2   1       88.40       88.53      3.37 o
  11  -2   1       10.93       11.67      1.81 o
  12  -2   1      111.82      112.32      4.30 o
  13  -2   1       70.79       62.53      4.56 o
  14  -2   1        0.71        1.06      2.62 o
 -13  -1   1        8.03        6.18      3.19 o
 -12  -1   1       76.48       78.81      6.94 o
 -11  -1   1       49.22       53.90      4.24 o
 -10  -1   1      266.87      270.36      6.81 o
  -9  -1   1        4.18        9.30      1.56 o
  -8  -1   1     1855.93     1754.55     29.27 o
  -7  -1   1       52.00       40.51      2.22 o
  -6  -1   1       18.16       16.65      1.42 o
  -5  -1   1     1524.50     1572.97     25.56 o
  -4  -1   1        0.10        0.51      0.60 o
  -3  -1   1     2949.70     3112.56     80.56 o
  -1  -1   1     1422.24     1552.49     43.51 o
   0  -1   1     1099.43     1088.07     30.62 o
   2  -1   1       33.58       37.66      0.99 o
   3  -1   1     2778.22     2720.48     44.05 o
   4  -1   1       46.24       56.43      2.28 o
   5  -1   1      764.55      868.02     12.67 o
   6  -1   1      257.86      301.12      5.93 o
   7  -1   1      289.22      316.41      8.44 o
   8  -1   1      510.08      476.74     12.02 o
   9  -1   1      106.60      103.59      3.55 o
  10  -1   1      244.02      223.17      5.77 o
  11  -1   1       50.50       48.17      3.04 o
  12  -1   1      583.09      589.16     20.75 o
  13  -1   1       26.32       27.58      3.41 o
  14  -1   1       41.20       47.77      5.53 o
 -14   0   1        3.21        0.85      2.52 o
 -13   0   1       29.55       29.82      3.78 o
 -12   0   1      109.09      108.39      5.46 o
 -11   0   1        0.17        0.20      2.19 o
 -10   0   1        0.56       -0.46      1.24 o
  -9   0   1      105.63       99.70      4.83 o
  -8   0   1      405.86      360.46      7.58 o
  -7   0   1      652.45      654.83     11.87 o
  -6   0   1       14.00       12.60      1.20 o
  -5   0   1      306.34      267.95      5.73 o
  -4   0   1        2.09        5.58      1.34 o
  -3   0   1      136.68      133.69      9.29 o
  -2   0   1      698.66      745.27     15.25 o
  -1   0   1       50.13       60.33      2.24 o
   0   0   1        0.00        0.23      0.19 o
   1   0   1       10.20        8.07      1.35 o
   2   0   1      264.60      245.83      8.37 o
   3   0   1      271.15      262.94      6.18 o
   4   0   1       51.16       55.17      2.31 o
   5   0   1      135.74      108.65      9.49 o
   6   0   1      470.41      465.33      9.18 o
   7   0   1       77.42       60.84      3.59 o
   8   0   1      855.69      817.72     14.66 o
   9   0   1       17.84       21.19      1.92 o
  10   0   1      278.42      276.29      6.76 o
  11   0   1      461.88      460.20     12.17 o
  12   0   1        2.78        1.74      2.30 o
  13   0   1       11.40       10.00      2.81 o
 -14   1   1       27.26       30.28      4.07 o
 -13   1   1       12.41       11.32      3.19 o
 -12   1   1       43.90       41.69      3.07 o
 -11   1   1       17.82       14.75      2.01 o
 -10   1   1      108.75      107.23      4.98 o
  -9   1   1      230.41      228.42      7.33 o
  -8   1   1       15.64       14.57      1.54 o
  -7   1   1     1538.54     1520.34     25.06 o
  -6   1   1     2424.93     2682.96     42.63 o
  -5   1   1       19.00       16.57      1.17 o
  -4   1   1        5.28        3.77      0.73 o
  -3   1   1     1551.67     1605.47     32.22 o
  -2   1   1      883.86      815.00     90.79 o
  -1   1   1        8.20       13.25      0.56 o
   1   1   1      101.10       91.54      2.71 o
   2   1   1     5983.08     5666.44    197.39 o
   3   1   1        2.01       -1.09      0.79 o
   4   1   1      482.43      429.37     10.43 o
   5   1   1        4.50        2.48      1.20 o
   6   1   1       31.02       17.28      5.27 o
   7   1   1        7.10        6.99      1.24 o
   8   1   1       15.48       17.44      1.74 o
   9   1   1      575.67      582.26     14.03 o
  10   1   1       18.91       14.37      2.53 o
  11   1   1      120.90      134.41      6.03 o
  12   1   1       63.36       65.16      4.84 o
  13   1   1      345.22      318.62     10.61 o
 -14   2   1      161.18      157.63     19.29 o
 -13   2   1       42.61       45.13      3.29 o
 -12   2   1       49.60       48.29      4.92 o
 -11   2   1        7.06        7.14      1.79 o
 -10   2   1       11.54       14.28      1.74 o
  -9   2   1       47.91       47.71      2.60 o
  -8   2   1      816.43      829.63     14.64 o
  -7   2   1       71.69       71.67      3.77 o
  -6   2   1     1905.46     2144.80     34.23 o
  -5   2   1        0.18        0.51      0.57 o
  -3   2   1      230.40      230.80      5.35 o
  -2   2   1      172.77      187.94      3.57 o
  -1   2   1      512.05      530.97      8.93 o
   0   2   1        2.82        1.03      0.61 o
   1   2   1       64.72       55.76      1.80 o
   2   2   1      393.36      388.90      6.73 o
   3   2   1      198.66      161.86      4.30 o
   4   2   1       42.39       43.46      1.63 o
   5   2   1      130.23      129.34      3.61 o
   6   2   1       22.26       27.51      2.68 o
   7   2   1      187.04      179.90      4.19 o
   8   2   1      145.54      140.95      6.55 o
   9   2   1      150.26      148.97     13.21 o
  10   2   1       98.76       93.91      4.91 o
  11   2   1        9.01       11.89      2.75 o
  12   2   1      109.56      110.60     10.82 o
 -15   3   1        7.25        6.39      2.46 o
 -14   3   1       70.06       79.54      5.35 o
 -13   3   1       71.64       71.68      4.69 o
 -12   3   1       21.10       21.47      2.30 o
 -11   3   1        3.00        2.11      1.37 o
 -10   3   1       32.49       31.48      2.26 o
  -9   3   1       11.93       15.02      1.60 o
  -8   3   1      385.27      370.29      7.45 o
  -7   3   1      603.74      648.31     11.50 o
  -6   3   1     1620.72     1783.02     39.00 o
  -5   3   1     3155.89     3401.24     64.06 o
  -4   3   1      144.82      180.55      3.61 o
  -3   3   1      869.80      860.46     14.41 o
  -2   3   1      441.31      473.90      8.19 o
  -1   3   1     2349.65     2359.67     33.08 o
   0   3   1      681.36      718.11     12.36 o
   1   3   1      650.64      635.00     19.52 o
   2   3   1      145.12      157.24      4.05 o
   3   3   1     2849.31     3317.18     46.95 o
   4   3   1        9.40       14.93      1.20 o
   5   3   1       37.55       39.85      1.92 o
   6   3   1      192.67      173.79      5.02 o
   7   3   1       56.19       54.13      3.04 o
   8   3   1      241.17      239.90      7.66 o
   9   3   1       11.97       10.44      2.37 o
  10   3   1      168.63      175.21      9.90 o
  11   3   1        0.16        1.16      2.43 o
  12   3   1      247.03      239.66     11.95 o
 -15   4   1       12.38       15.43      2.97 o
 -14   4   1      222.02      218.44      7.90 o
 -13   4   1       96.76       89.07      4.77 o
 -12   4   1      131.45      140.38     16.51 o
 -11   4   1       43.56       35.44      2.98 o
 -10   4   1        0.03       -0.84      1.04 o
  -9   4   1      201.05      195.91      6.36 o
  -8   4   1        3.68        2.47      0.96 o
  -7   4   1       38.77       30.98      1.76 o
  -6   4   1       51.25       64.13      4.78 o
  -5   4   1     2931.88     3365.10     52.77 o
  -4   4   1       34.10       27.24      1.01 o
  -3   4   1      248.61      260.42      4.93 o
  -2   4   1       70.75       78.44      1.71 o
  -1   4   1      133.48      148.62      3.09 o
   0   4   1        0.79        2.86      0.36 o
   1   4   1     1262.64     1342.83     16.59 o
   2   4   1      737.13      841.21     13.13 o
   3   4   1      353.57      361.98      5.31 o
   4   4   1      134.21      145.40      3.55 o
   5   4   1        1.12        0.77      0.90 o
   6   4   1       26.37       23.49      2.09 o
   7   4   1       99.32       96.71      3.96 o
   8   4   1        0.42       -0.91      1.60 o
   9   4   1        4.76        2.37      2.10 o
  10   4   1       53.78       57.71      6.27 o
  11   4   1       91.64       94.44      6.00 o
 -15   5   1        5.49        2.04      2.09 o
 -14   5   1        0.24        0.83      1.85 o
 -13   5   1       63.19       61.22      4.30 o
 -12   5   1        1.91        1.66      1.53 o
 -11   5   1       16.29       21.38      2.45 o
 -10   5   1      165.14      173.24      5.87 o
  -9   5   1      127.67      127.83     11.44 o
  -8   5   1        3.80        1.41      1.54 o
  -7   5   1      297.40      302.06      6.71 o
  -6   5   1      375.83      478.06      6.53 o
  -5   5   1      167.31      143.86      2.82 o
  -4   5   1     4174.61     4744.24     62.77 o
  -3   5   1        0.19       -0.42      0.31 o
  -2   5   1     1514.39     1670.39     18.74 o
  -1   5   1      286.10      279.29      7.58 o
   0   5   1      623.44      692.40      7.56 o
   1   5   1      404.17      449.27      5.58 o
   2   5   1      457.32      533.40      6.52 o
   3   5   1       43.32       40.38      2.05 o
   4   5   1       30.97       30.50      2.35 o
   5   5   1        5.16        4.55      1.21 o
   6   5   1      365.38      348.15      8.13 o
   7   5   1        3.72        5.82      1.76 o
   8   5   1      163.36      174.02     10.67 o
   9   5   1        5.18        3.70      2.55 o
  10   5   1        1.50        3.92      3.47 o
 -15   6   1       21.50       17.00      2.99 o
 -14   6   1        1.18       -0.11      1.81 o
 -13   6   1       89.42       81.78      7.59 o
 -12   6   1        5.88        0.85      1.58 o
 -11   6   1      542.71      524.72     19.12 o
 -10   6   1        3.24        2.64      1.48 o
  -9   6   1       54.15       47.56      4.01 o
  -8   6   1       90.56       81.21      2.62 o
  -7   6   1      156.88      166.72      2.52 o
  -6   6   1      135.66      166.23      2.88 o
  -5   6   1       66.34       60.71      1.48 o
  -4   6   1     2378.12     2749.77     27.99 o
  -3   6   1      969.85     1147.72     13.05 o
  -2   6   1      137.81      149.75      2.60 o
  -1   6   1       54.61       62.42      1.63 o
   0   6   1       51.78       60.46      1.34 o
   1   6   1      552.66      568.44      6.48 o
   2   6   1      127.92      171.01      2.81 o
   3   6   1      697.21      700.86     10.47 o
   4   6   1        7.47        5.82      1.35 o
   5   6   1        0.01        0.67      1.18 o
   6   6   1        0.05        0.53      1.50 o
   7   6   1      100.26       93.51      4.48 o
   8   6   1        4.52        6.07      2.79 o
   9   6   1      170.68      172.36     11.12 o
  10   6   1       87.24       90.05      8.28 o
 -15   7   1       29.62       27.55      5.23 o
 -14   7   1       14.01       12.06      2.59 o
 -13   7   1      127.10      124.33      5.71 o
 -12   7   1       45.53       42.04      3.63 o
 -11   7   1        3.61        4.48      1.71 o
 -10   7   1     1625.88     1553.15     26.67 o
  -9   7   1      340.57      344.61      7.63 o
  -8   7   1        1.03        7.61      1.06 o
  -7   7   1       19.75       13.25      0.89 o
  -6   7   1      114.68      128.15      2.55 o
  -5   7   1      452.39      558.08      6.81 o
  -4   7   1      438.30      499.69      6.24 o
  -3   7   1       93.36      124.38      2.20 o
  -2   7   1      170.99      151.94      2.37 o
  -1   7   1       39.74       38.90      1.11 o
   0   7   1      315.81      278.11      3.91 o
   1   7   1      328.76      336.56      4.74 o
   2   7   1       86.35       84.69      1.95 o
   3   7   1        1.73       -0.55      0.93 o
   4   7   1      122.46      108.10      3.40 o
   5   7   1      278.05      239.40      5.51 o
   6   7   1      211.82      195.25      5.05 o
   7   7   1       11.24       10.69      2.27 o
   8   7   1       62.09       61.86      5.19 o
   9   7   1      110.25      129.48      8.82 o
 -15   8   1        0.69        0.30      1.84 o
 -14   8   1      117.33      118.46      4.99 o
 -13   8   1        3.07        3.86      1.80 o
 -12   8   1       92.28       84.86      4.44 o
 -11   8   1        1.28        1.61      1.50 o
 -10   8   1      182.27      159.18      4.88 o
  -9   8   1        9.40       15.52      3.25 o
  -8   8   1      146.52      126.05      4.70 o
  -7   8   1        2.10        1.03      0.65 o
  -6   8   1       29.48       25.01      1.01 o
  -5   8   1       25.81       34.62      1.41 o
  -4   8   1      458.33      469.11      5.58 o
  -3   8   1       51.00       61.83      2.10 o
  -2   8   1       17.57       21.89      1.17 o
  -1   8   1       31.49       34.25      1.24 o
   0   8   1      196.06      189.85      3.26 o
   1   8   1       18.82       17.46      1.31 o
   2   8   1      159.45      167.63      3.69 o
   3   8   1       22.04       22.59      1.69 o
   4   8   1      121.22      105.04      3.56 o
   5   8   1       16.56       15.47      2.19 o
   6   8   1       13.30       17.47      2.18 o
   7   8   1        0.83        3.03      2.08 o
   8   8   1      111.36      127.63      7.31 o
 -15   9   1      134.26      152.38      7.07 o
 -14   9   1        6.18        7.09      2.13 o
 -13   9   1       33.57       29.45      2.82 o
 -12   9   1       33.22       28.57      2.68 o
 -11   9   1       16.56       16.93      2.13 o
 -10   9   1       37.33       33.39      2.60 o
  -9   9   1     1770.06     1664.77     23.93 o
  -8   9   1      166.10      131.95      3.54 o
  -7   9   1       29.26       35.38      1.55 o
  -6   9   1      101.45       64.91      1.63 o
  -5   9   1       19.13       12.01      0.92 o
  -4   9   1       65.31       72.87      1.85 o
  -3   9   1       16.40       12.04      1.03 o
  -2   9   1       85.58       72.76      1.91 o
  -1   9   1     1940.59     1938.90     21.84 o
   0   9   1      852.87      898.35     10.96 o
   1   9   1       69.29       73.99      2.10 o
   2   9   1       13.37       17.10      1.60 o
   3   9   1      161.23      163.93      4.51 o
   4   9   1       96.82       86.69      4.06 o
   5   9   1       38.77       32.43      2.54 o
   6   9   1       10.05       13.68      2.24 o
   7   9   1       17.09       20.36      2.90 o
 -15  10   1        7.22        6.35      2.66 o
 -14  10   1       29.63       32.85      3.88 o
 -13  10   1        0.00        0.62      1.95 o
 -12  10   1       14.96       17.29      2.81 o
 -11  10   1       17.16       18.77      2.84 o
 -10  10   1      155.92      168.93      4.90 o
  -9  10   1       27.89       40.52      2.56 o
  -8  10   1        9.29        9.81      1.09 o
  -7  10   1       52.50       36.01      2.66 o
  -6  10   1        0.00        2.04      0.99 o
  -5  10   1        8.74        6.15      0.94 o
  -4  10   1      162.41      172.22      3.40 o
  -3  10   1      136.12      142.93      3.88 o
  -2  10   1      199.29      181.28      3.95 o
  -1  10   1      597.18      603.52     10.08 o
   0  10   1        0.48       -0.76      0.87 o
   1  10   1       37.47       37.34      1.79 o
   2  10   1      133.39      139.29      3.66 o
   3  10   1       31.16       34.00      2.53 o
   4  10   1      108.96      105.41      4.04 o
   5  10   1        1.42        5.53      1.96 o
   6  10   1       17.47       18.52      2.85 o
 -14  11   1      107.31      127.98      6.52 o
 -13  11   1        0.01       -1.24      1.85 o
 -12  11   1        5.12        1.60      2.12 o
 -11  11   1        6.28        4.01      2.07 o
 -10  11   1      626.80      577.77     11.54 o
  -9  11   1       85.30       75.09      3.27 o
  -8  11   1       25.23       22.62      1.55 o
  -7  11   1     1318.04     1138.33     16.69 o
  -6  11   1       39.04       32.43      1.54 o
  -5  11   1      182.58      200.90      3.80 o
  -4  11   1        7.37        8.65      1.33 o
  -3  11   1      171.10      165.17      4.27 o
  -2  11   1      818.69      819.87     13.95 o
  -1  11   1       39.65       38.96      2.81 o
   0  11   1      271.42      282.38      5.56 o
   1  11   1      141.34      144.22      4.86 o
   2  11   1        3.00        0.76      1.79 o
   3  11   1        8.19        6.68      2.74 o
   4  11   1       17.44       24.97      5.55 o
   5  11   1       36.66       37.07      4.24 o
 -14  12   1        0.71       -0.27      3.82 o
 -13  12   1        6.07       11.00      2.88 o
 -12  12   1       95.01       89.12      5.57 o
 -11  12   1       33.27       35.49      3.83 o
 -10  12   1      254.93      259.50      6.78 o
  -9  12   1        2.03        0.10      1.34 o
  -8  12   1      251.54      243.25      5.18 o
  -7  12   1        1.86        0.20      1.02 o
  -6  12   1        0.15        1.49      0.81 o
  -5  12   1        3.54        2.02      1.29 o
  -4  12   1       14.65       17.50      1.69 o
  -3  12   1       37.89       36.73      2.37 o
  -2  12   1      277.86      269.11      6.51 o
  -1  12   1        1.48       -0.78      1.29 o
   0  12   1       13.55       12.60      1.63 o
   1  12   1        1.09       -1.22      2.01 o
   2  12   1       62.07       63.64      3.99 o
   3  12   1       44.97       44.33      4.40 o
 -13  13   1       83.86       96.74      8.77 o
 -12  13   1       66.06       69.33      4.00 o
 -11  13   1        3.47        1.45      1.67 o
 -10  13   1       17.15       17.37      2.21 o
  -9  13   1      378.65      358.72      8.52 o
  -8  13   1        0.43        3.66      1.33 o
  -7  13   1        1.91        2.68      1.99 o
  -6  13   1      215.29      191.76      5.98 o
  -5  13   1        3.73        3.25      1.27 o
  -4  13   1       32.36       32.77      2.26 o
  -3  13   1       68.28       74.83      3.45 o
  -2  13   1        0.14        0.19      1.34 o
  -1  13   1       26.05       27.08      2.24 o
   0  13   1       70.14       72.91      6.18 o
   1  13   1       44.54       42.93      3.87 o
   2  13   1       91.98      101.92      5.48 o
 -12  14   1      159.88      174.27      5.95 o
 -11  14   1        7.54        6.56      2.01 o
 -10  14   1       11.11       14.01      7.36 o
  -9  14   1       65.39       72.62      4.55 o
  -8  14   1       89.07       81.31      5.76 o
  -7  14   1      316.99      305.26      8.17 o
  -6  14   1       35.24       31.79      2.82 o
  -5  14   1       16.82       20.36      2.43 o
  -4  14   1        5.29        8.76      1.65 o
  -3  14   1        3.63        3.95      1.57 o
  -2  14   1      172.71      177.01      4.92 o
  -1  14   1       27.82       26.89      3.38 o
   0  14   1        3.32       -0.92      2.18 o
 -11  15   1       59.42       67.00      5.02 o
 -10  15   1        0.70        0.80      2.83 o
  -9  15   1      131.95      151.82      8.36 o
  -8  15   1       54.93       63.84      5.89 o
  -7  15   1        9.20       10.57      2.10 o
  -6  15   1       55.84       62.09      3.74 o
  -5  15   1      222.34      225.03      7.08 o
  -4  15   1       50.86       64.65      2.72 o
  -3  15   1       10.06       10.39      1.62 o
  -2  15   1       20.36       24.37      2.28 o
   3 -16   2        1.27        0.35      2.54 o
   4 -16   2       56.74       55.99      5.48 o
   5 -16   2      129.85      124.31      7.41 o
   6 -16   2       56.76       47.90      5.29 o
   7 -16   2      164.43      179.63      9.27 o
   8 -16   2      225.91      252.28     11.19 o
   9 -16   2        4.09        2.38      1.99 o
  10 -16   2       28.21       25.62      3.01 o
   0 -15   2       45.53       47.07      3.32 o
   1 -15   2        3.48        8.35      2.28 o
   2 -15   2        0.35        2.43      1.76 o
   3 -15   2      103.50      110.03      6.69 o
   4 -15   2       10.11        2.94      2.65 o
   5 -15   2        5.68        1.41      2.29 o
   7 -15   2       34.77       33.34      4.41 o
   8 -15   2        0.04        2.63      1.98 o
   9 -15   2       37.77       38.90      3.16 o
  10 -15   2        0.23       -1.96      1.56 o
  11 -15   2      118.96      137.48      6.98 o
  12 -15   2        6.49       10.59      3.94 o
  -2 -14   2       97.41      108.83      7.27 o
  -1 -14   2      110.08      113.11      6.81 o
   0 -14   2       24.25       25.38      2.62 o
   1 -14   2      334.77      356.84      9.02 o
   2 -14   2       66.48       64.62      3.61 o
   3 -14   2       51.56       49.95      3.01 o
   4 -14   2      106.59       99.63      6.12 o
   5 -14   2       24.23       22.47      3.59 o
   6 -14   2       26.96       30.12      2.38 o
   7 -14   2        1.81        1.23      1.51 o
   8 -14   2       19.70       21.50      2.35 o
   9 -14   2       40.51       50.51      3.29 o
  10 -14   2       86.47       81.81      6.57 o
  11 -14   2        2.45        6.20      3.60 o
  12 -14   2       51.08       60.67      5.09 o
  13 -14   2        0.85       -2.83      2.04 o
  -3 -13   2        0.55        0.72      2.10 o
  -2 -13   2       54.20       60.54      4.01 o
  -1 -13   2        0.07       -2.15      1.25 o
   0 -13   2      204.19      201.15      5.01 o
   1 -13   2      286.19      290.69      6.27 o
   2 -13   2       23.37       25.21      4.00 o
   3 -13   2        0.78       -1.39      1.22 o
   4 -13   2       25.65       27.10      3.55 o
   5 -13   2        0.10        0.93      1.26 o
   6 -13   2       90.63       89.99      3.75 o
   7 -13   2        5.75        9.42      1.76 o
   8 -13   2        0.00       -0.84      1.28 o
   9 -13   2       67.66       74.01      5.05 o
  10 -13   2       28.17       26.65      3.36 o
  11 -13   2        2.19        4.68      2.21 o
  12 -13   2        4.17        0.51      2.03 o
  13 -13   2        9.32       12.80      2.89 o
  -5 -12   2       68.31       70.87      4.20 o
  -4 -12   2        6.08        1.50      1.98 o
  -3 -12   2        7.49        7.34      2.73 o
  -2 -12   2        9.36        5.54      1.34 o
  -1 -12   2       15.45       12.51      1.40 o
   0 -12   2        2.66        3.24      1.16 o
   1 -12   2       13.69       14.08      1.40 o
   2 -12   2       32.06       37.10      2.10 o
   3 -12   2       29.77       36.07      1.99 o
   4 -12   2       10.24        7.18      1.35 o
   5 -12   2      255.56      237.49      8.94 o
   6 -12   2      332.16      248.55     10.68 o
   7 -12   2        1.78        2.85      1.42 o
   8 -12   2       79.54       69.26      3.21 o
   9 -12   2        0.36        0.19      1.68 o
  10 -12   2       66.12       68.66      4.71 o
  11 -12   2       91.62       90.32      5.90 o
  12 -12   2        3.07        0.20      2.52 o
  13 -12   2        3.27        2.36      2.57 o
  14 -12   2      113.90      138.14      8.24 o
  -6 -11   2        0.88       -1.11      2.05 o
  -5 -11   2      118.00      108.85      7.17 o
  -4 -11   2        0.36        1.39      1.80 o
  -3 -11   2        3.33        3.90      1.83 o
  -2 -11   2        0.71       -0.44      1.10 o
  -1 -11   2      184.67      180.88      4.21 o
   0 -11   2        8.08       11.02      1.41 o
   1 -11   2      846.61      848.41     11.20 o
   2 -11   2       13.29        8.48      0.95 o
   3 -11   2      139.68      136.71      2.74 o
   4 -11   2       23.10       29.38      1.42 o
   5 -11   2       56.18       51.39      2.69 o
   6 -11   2        0.10       -0.43      1.05 o
   7 -11   2       96.68       86.39      3.24 o
   8 -11   2      213.24      207.19      7.12 o
   9 -11   2      352.39      325.92      9.66 o
  10 -11   2      202.58      205.06      7.39 o
  11 -11   2       23.82       28.38      3.19 o
  12 -11   2       12.71        8.19      2.27 o
  13 -11   2        5.66        8.17      2.40 o
  14 -11   2       30.13       34.08      3.87 o
  -7 -10   2       29.01       36.78      3.33 o
  -6 -10   2      229.49      218.06     12.76 o
  -5 -10   2        5.01        4.61      2.61 o
  -4 -10   2       22.06       25.99      2.73 o
  -3 -10   2      104.65      108.92      3.13 o
  -2 -10   2      418.16      418.26      7.28 o
  -1 -10   2      746.46      742.52     11.70 o
   0 -10   2     1054.90     1059.33     15.32 o
   1 -10   2      252.73      243.93      3.93 o
   2 -10   2       27.25       38.61      1.29 o
   3 -10   2        9.29       10.82      0.94 o
   4 -10   2      162.90      119.16      3.28 o
   5 -10   2        2.08        1.92      1.18 o
   6 -10   2        1.13        2.41      1.03 o
   7 -10   2        0.99        0.97      1.41 o
   8 -10   2      435.43      402.68     10.81 o
   9 -10   2      371.29      373.07     10.36 o
  10 -10   2       35.95       26.97      2.94 o
  11 -10   2       84.19       81.17      5.25 o
  12 -10   2       20.23       16.66      2.67 o
  13 -10   2       12.32       13.81      2.66 o
  14 -10   2       42.88       61.95      4.80 o
  15 -10   2       81.94      105.53      5.99 o
  -8  -9   2      270.04      313.97      8.32 o
  -7  -9   2        5.77        3.06      1.72 o
  -6  -9   2        9.28        8.55      2.15 o
  -5  -9   2       91.70       90.10      4.05 o
  -4  -9   2      113.96      109.52      3.52 o
  -3  -9   2      469.16      485.75      6.74 o
  -2  -9   2       69.30       63.26      2.90 o
  -1  -9   2      284.75      281.05      4.73 o
   0  -9   2     1267.82     1261.91     15.85 o
   1  -9   2      585.13      627.71      7.36 o
   2  -9   2       78.02       73.71      2.12 o
   3  -9   2       86.27       88.49      2.05 o
   4  -9   2       32.58       32.35      1.98 o
   5  -9   2      276.82      260.54      5.65 o
   6  -9   2       29.55       31.68      1.90 o
   7  -9   2        5.29        6.21      1.57 o
   8  -9   2     1248.92     1245.09     26.33 o
   9  -9   2     1014.93      968.69     21.37 o
  10  -9   2        0.40        0.02      1.37 o
  11  -9   2        0.03        0.18      1.43 o
  12  -9   2       40.69       43.33      7.30 o
  13  -9   2       40.91       35.24      3.52 o
  14  -9   2       17.57       26.05      3.34 o
  15  -9   2       33.47       37.93      4.03 o
  -9  -8   2       81.18       79.60      4.25 o
  -8  -8   2       45.38       40.79      2.83 o
  -7  -8   2       60.01       53.90      3.52 o
  -6  -8   2       28.14       36.84      5.31 o
  -5  -8   2      417.53      410.93      8.94 o
  -4  -8   2       18.14       18.38      1.67 o
  -3  -8   2      243.14      260.12      4.86 o
  -2  -8   2      714.18      749.31      9.28 o
  -1  -8   2     1025.99      994.91     20.99 o
   0  -8   2        2.31        0.42      0.36 o
   1  -8   2        4.19        3.63      0.63 o
   2  -8   2       40.59       51.61      1.19 o
   3  -8   2      354.23      402.48      4.71 o
   4  -8   2      120.75      114.74      2.16 o
   5  -8   2      101.42      108.09      2.51 o
   6  -8   2       73.14       71.69      2.53 o
   7  -8   2       16.04       19.73      1.64 o
   8  -8   2     2802.70     2663.12     43.17 o
   9  -8   2     1136.83     1106.64     23.65 o
  10  -8   2        1.06        0.78      1.29 o
  11  -8   2      166.70      159.51     13.65 o
  12  -8   2        2.58        3.79      1.71 o
  13  -8   2       10.85       11.90      2.33 o
  14  -8   2      141.48      155.25      6.50 o
  15  -8   2       14.08       22.46      3.25 o
 -10  -7   2       69.49       68.30      3.97 o
  -9  -7   2        5.24        1.61      3.48 o
  -8  -7   2       35.00       34.03      3.83 o
  -7  -7   2       10.63       10.07      2.01 o
  -6  -7   2        2.05        2.84      1.53 o
  -5  -7   2      111.97      100.99      3.23 o
  -4  -7   2      873.26      950.60     11.47 o
  -3  -7   2     1972.24     2128.71     22.15 o
  -2  -7   2      712.46      725.54      8.24 o
  -1  -7   2       25.42       14.88      0.90 o
   0  -7   2      110.19      117.03      2.44 o
   1  -7   2       18.62       29.28      0.94 o
   2  -7   2      410.88      488.84      5.48 o
   3  -7   2      909.49      984.88     11.30 o
   4  -7   2        0.22        2.03      0.68 o
   5  -7   2      377.49      441.17      8.25 o
   6  -7   2      314.46      318.61      8.69 o
   7  -7   2       22.38        0.18      0.58 o
   8  -7   2        5.18        4.60      1.15 o
   9  -7   2        0.63        0.68      1.13 o
  10  -7   2      319.46      321.59      9.79 o
  11  -7   2      285.69      246.62      7.55 o
  12  -7   2       20.95       21.01      2.53 o
  13  -7   2      174.21      189.11      6.90 o
  14  -7   2       25.49       30.07      4.81 o
  15  -7   2       77.74       84.54     16.94 o
 -10  -6   2       70.47       65.00      4.89 o
  -9  -6   2       62.71       57.84      3.06 o
  -8  -6   2       87.42       96.35      4.10 o
  -7  -6   2       40.82       44.48      3.57 o
  -6  -6   2      193.54      174.02      5.22 o
  -5  -6   2       78.70      115.52      4.41 o
  -4  -6   2     1888.74     2125.35     22.07 o
  -3  -6   2       18.64       26.13      1.09 o
  -2  -6   2      896.00      958.13     11.15 o
  -1  -6   2      132.87      134.79      2.29 o
   0  -6   2       15.60       13.02      0.74 o
   1  -6   2      163.36      203.61      3.13 o
   2  -6   2     3956.31     4530.20     48.20 o
   3  -6   2      461.65      514.15      9.23 o
   4  -6   2        1.23        8.01      0.88 o
   5  -6   2       22.72       16.57      1.55 o
   6  -6   2        5.88        1.69      1.17 o
   7  -6   2        0.93       -0.16      0.39 o
   8  -6   2      264.61      241.87     10.96 o
   9  -6   2      236.51      222.27      7.51 o
  10  -6   2      488.99      446.17     14.01 o
  11  -6   2      103.39       85.51      8.85 o
  12  -6   2       29.36       37.47      3.14 o
  13  -6   2       36.15       37.19      3.32 o
  14  -6   2       42.92       38.29      6.45 o
  15  -6   2       74.72       80.61      4.99 o
 -11  -5   2        2.20        4.24      4.41 o
 -10  -5   2       13.99       16.24      3.21 o
  -9  -5   2        9.35        9.83      1.69 o
  -8  -5   2       43.45       37.96      2.77 o
  -7  -5   2       53.48       44.26      2.68 o
  -6  -5   2      221.44      179.64      4.11 o
  -5  -5   2      276.64      327.14      5.27 o
  -4  -5   2       90.52      102.13      2.29 o
  -3  -5   2     1095.58     1282.78     14.49 o
  -2  -5   2     5738.73     6245.93     66.44 o
  -1  -5   2        0.01       -0.19      0.48 o
   0  -5   2       38.43       50.05      1.18 o
   1  -5   2        8.29       11.00      0.60 o
   2  -5   2     2503.15     2682.13     42.17 o
   3  -5   2      562.76      615.88      8.94 o
   4  -5   2        0.01       -0.40      0.62 o
   5  -5   2       10.57       11.15      1.28 o
   6  -5   2        1.64       10.82      0.99 o
   7  -5   2      262.30      250.36      5.18 o
   8  -5   2       66.01       45.91      7.03 o
   9  -5   2      164.40      159.25      4.47 o
  10  -5   2      504.14      422.21     10.49 o
  11  -5   2       13.11        7.90      1.80 o
  12  -5   2        6.49        4.82      1.74 o
  13  -5   2        1.89        3.71      1.76 o
  14  -5   2       17.48       16.55      2.67 o
  15  -5   2       65.47       70.57      4.98 o
 -12  -4   2       32.81       40.17      5.75 o
 -11  -4   2        0.03       -1.31      2.48 o
 -10  -4   2       65.42       54.43      4.65 o
  -9  -4   2       29.72       26.64      3.22 o
  -8  -4   2       36.74       40.05      2.63 o
  -7  -4   2       26.78       23.79      1.69 o
  -6  -4   2      141.20      108.24      6.12 o
  -5  -4   2      427.62      470.16      8.52 o
  -4  -4   2     1742.70     1910.57     21.05 o
  -3  -4   2     6221.62     6804.43     79.89 o
  -2  -4   2      321.36      405.21      5.07 o
  -1  -4   2       12.72        9.28      0.60 o
   0  -4   2      409.45      394.30      5.39 o
   1  -4   2     1962.41     1927.23     38.57 o
   2  -4   2       47.71       47.49      1.69 o
   4  -4   2       76.80       94.17      1.99 o
   5  -4   2      205.38      252.83      4.82 o
   6  -4   2      772.85      783.19     13.20 o
   7  -4   2       17.83       21.18      1.38 o
   8  -4   2        5.83        6.16      1.07 o
   9  -4   2       34.58       29.21      2.00 o
  10  -4   2       53.39       35.44      2.35 o
  11  -4   2     1277.33     1247.43     21.87 o
  12  -4   2      113.10      116.64      5.02 o
  13  -4   2        0.01       -1.92      1.56 o
  14  -4   2      103.62      101.60      5.16 o
 -12  -3   2      150.50      156.84      7.30 o
 -11  -3   2      355.77      358.19     14.28 o
 -10  -3   2       97.89       92.10      9.28 o
  -9  -3   2        1.45        3.63      1.91 o
  -8  -3   2        7.41        7.10      1.27 o
  -7  -3   2        0.20        1.47      0.99 o
  -6  -3   2       30.56       27.98      1.58 o
  -5  -3   2      271.09      282.59      4.44 o
  -4  -3   2      722.23      753.72     10.29 o
  -3  -3   2      301.28      360.67      4.51 o
  -1  -3   2      752.22      825.73     13.60 o
   0  -3   2        3.21        0.70      1.61 o
   1  -3   2       80.75       83.29      2.44 o
   2  -3   2       16.83       26.00      4.14 o
   3  -3   2        6.12        7.22      0.70 o
   4  -3   2        1.36       -0.31      0.34 o
   5  -3   2       85.84       99.67      2.40 o
   6  -3   2      331.03      365.68      6.78 o
   7  -3   2       22.75       17.01      1.30 o
   8  -3   2      115.41      118.08      3.36 o
   9  -3   2      140.14      124.86      3.70 o
  10  -3   2     1046.15     1045.16     18.45 o
  11  -3   2       66.90       70.49      3.35 o
  12  -3   2        3.01        2.70      1.63 o
  13  -3   2       45.94       55.22      4.05 o
  14  -3   2       16.58       10.09      3.05 o
 -13  -2   2       64.52       62.29      5.32 o
 -12  -2   2       11.33       19.49      3.55 o
 -11  -2   2      571.00      564.45     14.84 o
 -10  -2   2      368.96      369.20      8.84 o
  -9  -2   2       59.99       61.21      3.10 o
  -8  -2   2        1.43        0.40      0.99 o
  -7  -2   2       20.62       37.36      1.85 o
  -6  -2   2      449.71      423.72      7.23 o
  -5  -2   2       76.63       70.63      2.03 o
  -4  -2   2     3750.96     4076.77     77.13 o
  -2  -2   2     4594.57     4875.67    135.25 o
   0  -2   2     2670.07     2677.65     52.77 o
   1  -2   2      263.49      272.43      8.26 o
   3  -2   2       97.22       90.96      1.93 o
   5  -2   2      152.66      174.71      3.22 o
   6  -2   2      147.34      162.21      3.64 o
   7  -2   2        3.89        3.95      0.87 o
   8  -2   2       76.21       71.16      2.65 o
   9  -2   2      300.99      308.54      6.79 o
  10  -2   2      115.62      112.54      3.84 o
  11  -2   2        2.43        2.71      1.41 o
  12  -2   2      567.54      616.43     30.29 o
  13  -2   2      183.47      184.53      7.02 o
  14  -2   2        1.06       -0.09      2.21 o
 -13  -1   2       31.61       36.34      5.46 o
 -12  -1   2       65.89       66.78      4.86 o
 -11  -1   2       10.17        8.27      1.83 o
 -10  -1   2       17.23       14.30      1.96 o
  -9  -1   2        0.49       -0.36      1.15 o
  -8  -1   2      574.81      596.74     14.13 o
  -7  -1   2       28.33       30.90      2.61 o
  -6  -1   2       11.50        8.77      1.20 o
  -5  -1   2     1968.22     2138.44     34.25 o
  -4  -1   2      127.76      131.13      3.78 o
  -3  -1   2       62.93       66.82      4.35 o
  -2  -1   2      964.81     1037.67     21.24 o
   0  -1   2       45.59       47.00      1.83 o
   1  -1   2      117.92      107.53      2.22 o
   2  -1   2      551.80      573.59      8.54 o
   3  -1   2      601.38      630.40      9.51 o
   4  -1   2     1163.55     1296.20     19.53 o
   5  -1   2      268.20      264.02      4.96 o
   6  -1   2      157.38      174.60      3.89 o
   7  -1   2      145.35      137.84      3.23 o
   8  -1   2        7.34        6.92      1.23 o
   9  -1   2      109.59      109.26      3.60 o
  10  -1   2      311.52      315.72      7.33 o
  11  -1   2      109.98      105.53      4.81 o
  12  -1   2      130.86      124.45      9.44 o
  13  -1   2        0.43        0.54      2.68 o
 -14   0   2      109.11      104.80      8.20 o
 -13   0   2       36.49       34.87      9.19 o
 -12   0   2       32.42       28.24      2.72 o
 -11   0   2        8.84        8.08      3.33 o
 -10   0   2       15.96       10.34      1.71 o
  -9   0   2       25.87       27.87      2.18 o
  -8   0   2       49.79       73.55      3.16 o
  -7   0   2       40.05       52.22      2.34 o
  -6   0   2      598.35      690.01     12.17 o
  -5   0   2      238.91      244.39      5.01 o
  -4   0   2      585.60      595.33     12.29 o
  -3   0   2        3.76        3.09      1.85 o
   0   0   2       51.39       21.39      4.17 o
   1   0   2      638.64      541.94     11.44 o
   2   0   2      254.82      223.02      6.87 o
   3   0   2      230.29      243.82     11.15 o
   4   0   2       27.37       23.00      1.04 o
   5   0   2      409.18      432.19      9.60 o
   6   0   2        0.25       -0.38      0.64 o
   7   0   2      326.44      320.89     13.27 o
   8   0   2      289.25      261.97      6.37 o
   9   0   2      199.62      199.09      6.05 o
  10   0   2        0.73        2.12      1.63 o
  11   0   2      284.64      303.20      9.15 o
  12   0   2      243.54      247.59      8.46 o
  13   0   2      252.42      236.53      8.64 o
 -14   1   2       46.90       38.67      4.14 o
 -13   1   2       64.80       69.67      4.07 o
 -12   1   2        0.98       -0.52      1.42 o
 -11   1   2       29.55       30.27      3.26 o
 -10   1   2       64.58       69.53      3.24 o
  -9   1   2      129.54      120.14      3.92 o
  -8   1   2       37.29       45.92      2.39 o
  -7   1   2      784.47      820.07     14.37 o
  -6   1   2      438.29      551.09     10.00 o
  -5   1   2       12.99       17.63      1.25 o
  -3   1   2      665.47      646.18     19.11 o
  -2   1   2      460.46      500.36      8.60 o
  -1   1   2     1278.31     1381.44     22.60 o
   0   1   2       87.73       78.78      2.43 o
   1   1   2       28.13       27.49      2.91 o
   2   1   2        1.83        0.99      0.45 o
   3   1   2      208.04      216.22     10.90 o
   4   1   2      578.03      531.51     37.36 o
   5   1   2       36.99       34.44      6.04 o
   7   1   2      615.66      556.47     15.19 o
   8   1   2      124.27      128.37      4.20 o
   9   1   2      374.45      387.65     10.29 o
  10   1   2      112.93      113.48      5.20 o
  11   1   2      348.05      346.54     10.35 o
  12   1   2        4.36        8.41      2.75 o
  13   1   2        1.18        1.58      2.52 o
 -15   2   2       27.58       29.39      4.79 o
 -14   2   2       22.47       25.70      3.34 o
 -13   2   2       14.67       10.54      2.13 o
 -12   2   2      167.55      168.42      5.34 o
 -11   2   2      341.59      342.81      7.96 o
 -10   2   2      833.44      812.40     16.61 o
  -9   2   2      223.85      212.13      5.33 o
  -8   2   2      504.23      580.40     10.84 o
  -7   2   2       26.84       38.68      2.02 o
  -6   2   2      118.14       95.91      5.74 o
  -5   2   2      375.89      376.63     27.66 o
  -4   2   2       32.54       33.15      1.71 o
  -3   2   2     2860.85     2798.60     45.31 o
  -1   2   2     1970.04     2144.23     34.79 o
   0   2   2     4489.58     4697.55     75.73 o
   1   2   2     1025.49     1056.65     37.87 o
   2   2   2     3265.46     3382.14     56.61 o
   3   2   2       35.91       59.35      2.31 o
   4   2   2      234.27      253.82      4.55 o
   5   2   2       17.17       15.47      1.86 o
   6   2   2     1441.81     1321.35     25.18 o
   7   2   2      105.96      106.60      3.85 o
   8   2   2     1017.64     1032.36     18.73 o
   9   2   2       47.86       54.48      3.93 o
  10   2   2       15.36       19.25      2.82 o
  11   2   2        1.66       -0.57      2.19 o
  12   2   2      179.98      175.44      7.67 o
 -15   3   2       22.25       22.15      3.43 o
 -14   3   2        1.47        3.21      2.00 o
 -13   3   2       11.67       10.55      2.30 o
 -12   3   2        2.97        3.56      1.98 o
 -11   3   2      134.37      133.53      6.20 o
 -10   3   2      112.33      118.34      3.95 o
  -9   3   2       98.98       87.39      4.08 o
  -8   3   2      280.76      317.04      6.67 o
  -7   3   2      636.87      734.03     12.90 o
  -6   3   2      207.09      208.03      8.20 o
  -5   3   2       74.07      107.03      2.84 o
  -4   3   2     1262.64     1256.89     21.03 o
  -3   3   2       18.69       30.44      1.48 o
  -2   3   2     3582.84     3851.22     62.00 o
  -1   3   2       10.80        5.62      0.57 o
   0   3   2       86.41       84.72      2.91 o
   1   3   2     1331.05     1344.46     19.14 o
   2   3   2      695.20      735.78     11.14 o
   3   3   2      181.08      183.89      3.50 o
   4   3   2      366.75      357.85      6.85 o
   5   3   2       39.07       47.32      2.88 o
   6   3   2      185.56      172.11      4.96 o
   7   3   2       47.94       53.35      3.37 o
   8   3   2       10.39        9.26      2.26 o
   9   3   2      105.16      103.33      5.19 o
  10   3   2        6.10       10.92      2.69 o
  11   3   2        7.16        8.38      2.86 o
 -15   4   2        2.02        0.20      2.05 o
 -14   4   2       95.50       85.54      5.17 o
 -13   4   2       16.34       12.78      2.46 o
 -12   4   2       39.35       38.69      3.36 o
 -11   4   2      161.80      156.35      5.83 o
 -10   4   2        5.41        3.19      1.27 o
  -9   4   2        8.86        9.07      1.37 o
  -8   4   2        0.38        0.40      0.60 o
  -7   4   2       29.98       22.71      1.33 o
  -6   4   2      668.83      736.76     11.12 o
  -5   4   2       15.78       20.30      0.89 o
  -4   4   2     2001.14     2273.39     24.87 o
  -3   4   2      385.32      470.76      7.10 o
  -2   4   2      569.33      638.87      7.53 o
  -1   4   2     1123.68     1202.10     13.68 o
   0   4   2       31.67       32.80      1.31 o
   1   4   2        5.66       10.11      0.95 o
   2   4   2      304.58      329.42      6.70 o
   3   4   2      119.49      130.60      3.71 o
   4   4   2       66.92       66.89      2.97 o
   5   4   2      154.21      145.71      5.90 o
   6   4   2      285.57      275.25      6.81 o
   7   4   2       34.27       31.97      2.71 o
   8   4   2       60.20       68.44      3.74 o
   9   4   2      163.37      170.62      6.93 o
  10   4   2       31.53       30.94      3.82 o
  11   4   2      234.57      245.85     11.81 o
 -15   5   2       19.79       22.27      3.53 o
 -14   5   2        1.35        1.97      2.00 o
 -13   5   2        8.64        6.08      2.07 o
 -12   5   2      172.68      178.37      6.58 o
 -11   5   2       60.02       46.22      7.68 o
 -10   5   2       80.15       76.48      4.57 o
  -9   5   2        7.30       12.14      2.12 o
  -8   5   2       65.51       74.66      2.36 o
  -7   5   2      886.02      973.08     12.67 o
  -6   5   2      266.95      308.49      4.63 o
  -5   5   2      386.85      436.11      5.42 o
  -4   5   2      199.40      208.02      2.95 o
  -3   5   2      152.84      178.67      2.91 o
  -2   5   2      414.49      405.19      5.12 o
  -1   5   2       75.74       92.67      1.61 o
   0   5   2      422.46      467.78      5.02 o
   1   5   2      200.25      207.05      3.33 o
   2   5   2       17.14       19.82      1.36 o
   3   5   2       81.28       90.62      2.65 o
   4   5   2       25.38       20.89      1.60 o
   5   5   2       28.75       36.02      2.54 o
   6   5   2        2.68        2.07      1.52 o
   7   5   2      136.97      144.78      5.16 o
   8   5   2      110.47      103.41      4.57 o
   9   5   2       11.90       18.43      3.20 o
  10   5   2        3.73        4.50      3.81 o
 -15   6   2       22.42       21.77      3.31 o
 -14   6   2       22.17       20.61      2.99 o
 -13   6   2        5.01        8.21      2.17 o
 -12   6   2       36.28       32.78      3.94 o
 -11   6   2      666.12      683.09     18.57 o
 -10   6   2      665.13      757.87     17.37 o
  -9   6   2      325.67      272.90      5.30 o
  -8   6   2      208.05      227.26      3.73 o
  -7   6   2      275.86      312.32      4.83 o
  -6   6   2      144.68      166.71      2.56 o
  -5   6   2      290.98      322.06      4.27 o
  -4   6   2      446.34      514.53      5.89 o
  -3   6   2       31.43       47.31      1.28 o
  -2   6   2      875.94      818.31     10.71 o
  -1   6   2      540.84      581.52      7.14 o
   0   6   2      237.25      250.09      3.56 o
   1   6   2       23.60       28.22      1.21 o
   2   6   2       35.95       43.73      2.06 o
   3   6   2        5.25        6.70      1.25 o
   4   6   2        6.99        5.84      1.29 o
   5   6   2      287.64      268.46      6.96 o
   6   6   2       46.28       39.69      3.03 o
   7   6   2       43.23       39.67      3.22 o
   8   6   2       69.40       77.78      4.56 o
   9   6   2        0.28        4.36      2.77 o
 -15   7   2        8.88        9.19      2.58 o
 -14   7   2       14.24       19.23      2.99 o
 -13   7   2       25.76       24.46      2.57 o
 -12   7   2      201.26      194.37      5.91 o
 -11   7   2      507.39      489.75     10.53 o
 -10   7   2      489.52      423.65      9.21 o
  -9   7   2      216.85      226.24      4.74 o
  -8   7   2       11.03        6.22      0.80 o
  -7   7   2       11.19       10.37      0.91 o
  -6   7   2      368.40      370.66      5.75 o
  -5   7   2      132.57      148.21      2.24 o
  -4   7   2      201.29      219.20      3.03 o
  -3   7   2        2.88        3.80      0.53 o
  -2   7   2       48.63       51.95      2.14 o
  -1   7   2        0.87        2.71      0.62 o
   0   7   2      457.95      465.99      6.65 o
   1   7   2       11.29        9.29      0.90 o
   2   7   2      369.28      377.59      6.09 o
   3   7   2      109.47      105.15      3.23 o
   4   7   2      105.47       93.79      3.85 o
   5   7   2       79.36       82.07      3.35 o
   6   7   2       12.97       17.60      2.50 o
   7   7   2        6.32        7.28      2.31 o
   8   7   2       67.29       79.68      5.87 o
 -15   8   2        0.82       -2.26      1.91 o
 -14   8   2       13.05        9.15      2.57 o
 -13   8   2      102.39      110.64      4.65 o
 -12   8   2       57.18       51.24      3.36 o
 -11   8   2       49.37       32.21      2.66 o
 -10   8   2      103.43       82.59      3.06 o
  -9   8   2        0.80       -0.42      0.91 o
  -8   8   2      148.62      111.36      2.52 o
  -7   8   2       56.41       60.77      1.95 o
  -6   8   2       76.04       55.81      1.71 o
  -5   8   2      740.60      705.23      9.49 o
  -4   8   2        6.88        7.15      0.74 o
  -3   8   2       32.77       42.58      1.65 o
  -2   8   2      165.29      167.40      2.89 o
  -1   8   2     2976.11     2935.48     35.38 o
   0   8   2      140.95      124.34      2.53 o
   1   8   2        5.15        4.59      1.03 o
   2   8   2       24.71       24.19      1.66 o
   3   8   2      117.12      121.55      3.72 o
   4   8   2       16.80       14.64      1.84 o
   5   8   2        6.96        4.90      1.61 o
   6   8   2       20.14       15.67      2.08 o
   7   8   2       90.53      104.75      5.37 o
 -15   9   2       69.30       73.77      7.71 o
 -14   9   2       90.21       90.92      4.68 o
 -13   9   2        0.14       -0.99      1.53 o
 -12   9   2       89.12       68.65      3.90 o
 -11   9   2        0.97       -1.17      1.35 o
 -10   9   2        4.58        1.74      1.10 o
  -9   9   2      225.61      172.37      3.36 o
  -8   9   2       50.54       45.30      2.22 o
  -7   9   2       26.38       21.22      1.03 o
  -6   9   2       41.08       54.13      1.65 o
  -5   9   2      351.99      384.35      5.34 o
  -4   9   2        7.60       13.27      1.03 o
  -3   9   2       37.61       32.06      1.39 o
  -2   9   2        2.29        3.19      0.86 o
  -1   9   2       88.18       87.98      2.25 o
   0   9   2       25.19       27.22      1.40 o
   1   9   2        0.07        0.52      1.03 o
   2   9   2       48.45       57.03      2.48 o
   3   9   2      109.71      120.47      3.92 o
   4   9   2        5.06        9.61      1.89 o
   5   9   2       80.56       75.82      3.71 o
   6   9   2       15.43       17.51      3.09 o
 -15  10   2       37.73       35.68      4.31 o
 -14  10   2        8.93       13.58      3.00 o
 -13  10   2      160.56      166.52      7.21 o
 -12  10   2       13.14       11.66      2.59 o
 -11  10   2        0.27        0.46      1.30 o
 -10  10   2      642.87      595.59     13.66 o
  -9  10   2      789.32      717.36     11.07 o
  -8  10   2      221.34      186.55      4.11 o
  -7  10   2      302.69      264.39      5.80 o
  -6  10   2      408.14      404.88      6.54 o
  -5  10   2       66.50       80.95      2.27 o
  -4  10   2      262.07      255.81      4.87 o
  -3  10   2      142.42      144.29      3.46 o
  -2  10   2       31.74       24.95      1.53 o
  -1  10   2      317.92      311.18      5.28 o
   0  10   2      217.10      213.38      4.09 o
   1  10   2        0.07        0.34      1.14 o
   2  10   2       19.23       14.27      1.63 o
   3  10   2       81.28       83.95      3.58 o
   4  10   2       37.68       33.10      2.69 o
   5  10   2      117.03      121.69      6.09 o
 -14  11   2       23.24       19.77      3.42 o
 -13  11   2      190.61      228.63     19.55 o
 -12  11   2        0.11        2.90      1.62 o
 -11  11   2        8.22        3.67      1.95 o
 -10  11   2       57.63       81.25      3.76 o
  -9  11   2        2.87        2.93      1.03 o
  -8  11   2      304.37      266.02      5.35 o
  -7  11   2       17.45       14.29      1.45 o
  -6  11   2        0.60        0.02      0.89 o
  -5  11   2        2.27        1.44      1.13 o
  -4  11   2        0.09       -0.45      1.02 o
  -3  11   2        5.24        8.57      2.11 o
  -2  11   2      264.80      261.44      7.05 o
  -1  11   2       34.16       40.64      2.33 o
   0  11   2       71.11       70.75      3.59 o
   1  11   2       28.89       29.96      2.80 o
   2  11   2        8.31        7.83      2.11 o
   3  11   2      136.18      144.53      6.64 o
   4  11   2       24.58       20.51      3.53 o
 -14  12   2      250.89      286.38     10.48 o
 -13  12   2        0.77        3.15      5.38 o
 -12  12   2      104.40      107.71      4.74 o
 -11  12   2        3.00        5.54      1.76 o
 -10  12   2       47.82       57.69      3.65 o
  -9  12   2      205.52      181.16      7.04 o
  -8  12   2        3.10        0.10      1.05 o
  -7  12   2        0.25       -0.82      1.09 o
  -6  12   2       32.03       26.96      1.86 o
  -5  12   2       12.49       11.84      1.59 o
  -4  12   2      323.86      347.80      7.30 o
  -3  12   2        6.55       10.19      1.71 o
  -2  12   2        1.53       -0.18      1.56 o
  -1  12   2       15.17       15.05      1.76 o
   0  12   2        5.35        3.22      2.19 o
   1  12   2        5.15        5.29      2.33 o
   2  12   2      158.55      175.38      5.92 o
   3  12   2      119.12      115.15      6.42 o
 -13  13   2       12.18       13.99      2.45 o
 -12  13   2       12.03       21.40      2.60 o
 -11  13   2       42.85       35.80      3.00 o
 -10  13   2       96.63       98.61      5.14 o
  -9  13   2        0.01       -1.12      1.13 o
  -8  13   2        0.18        0.08      1.23 o
  -7  13   2      223.38      212.12      6.40 o
  -6  13   2       59.71       71.28      2.80 o
  -5  13   2       59.97       55.47      2.78 o
  -4  13   2      111.24      110.69      3.76 o
  -3  13   2      242.14      249.06      5.97 o
  -2  13   2      178.36      178.71      4.88 o
  -1  13   2       99.96       98.86      9.84 o
   0  13   2       17.96       16.06      2.90 o
   1  13   2       11.05       10.38      3.31 o
 -12  14   2      640.83      685.30     18.00 o
 -11  14   2       74.40       73.76      5.02 o
 -10  14   2      202.48      214.52      8.34 o
  -9  14   2       96.70      115.11      5.02 o
  -8  14   2       11.52       13.56      2.12 o
  -7  14   2       17.90       16.63      2.29 o
  -6  14   2        2.98        3.09      1.56 o
  -5  14   2        0.01        1.27      1.42 o
  -4  14   2        0.36        2.99      1.53 o
  -3  14   2       13.00        7.00      1.80 o
  -2  14   2        1.51       -1.14      2.04 o
  -1  14   2       20.50       21.65      3.18 o
 -10  15   2       12.31       10.82      3.59 o
  -9  15   2        2.65        0.97      2.67 o
  -8  15   2       71.51       80.60      4.02 o
  -7  15   2        0.85        0.96      1.70 o
  -6  15   2        5.47        5.83      2.15 o
  -5  15   2       28.45       28.57      1.96 o
  -4  15   2       59.14       55.77      3.08 o
  -3  15   2       10.17       11.48      1.90 o
   2 -16   3       18.07        9.70      3.27 o
   3 -16   3        3.07        1.43      2.56 o
   4 -16   3        7.91        7.09      3.07 o
   5 -16   3        2.42        6.27      3.07 o
   6 -16   3        9.83        6.10      3.04 o
   7 -16   3       67.38       60.93      5.88 o
   8 -16   3       14.31        8.77      2.21 o
   9 -16   3      111.28      118.28      5.04 o
  10 -16   3        1.00       -1.00      1.78 o
   0 -15   3       15.11       15.94      2.39 o
   1 -15   3        1.36        0.69      1.65 o
   2 -15   3        3.97        3.60      2.68 o
   3 -15   3       87.01       86.32      6.00 o
   4 -15   3       31.94       35.66      4.39 o
   5 -15   3       21.87       16.71      3.48 o
   6 -15   3        8.57       18.42      3.61 o
   7 -15   3       82.21       78.86      3.61 o
   8 -15   3        3.36        1.31      1.61 o
   9 -15   3       18.03       13.35      2.26 o
  10 -15   3        5.28        5.90      2.83 o
  11 -15   3       26.09       34.21      4.14 o
  12 -15   3        0.21       -2.51      2.53 o
  -2 -14   3        0.08       -2.00      2.69 o
  -1 -14   3       38.95       33.06      3.80 o
   0 -14   3        1.26        1.78      1.71 o
   1 -14   3       21.23       20.77      2.91 o
   2 -14   3       83.06       85.40      3.80 o
   3 -14   3        8.08        8.44      2.83 o
   4 -14   3       44.98       47.03      4.70 o
   5 -14   3        0.61        0.94      1.34 o
   6 -14   3      175.15      164.75      4.69 o
   7 -14   3       29.25       24.66      3.13 o
   8 -14   3      240.55      236.41      6.53 o
   9 -14   3        3.12        2.41      2.18 o
  10 -14   3       63.46       62.80      4.95 o
  11 -14   3       92.80       98.10      5.81 o
  12 -14   3      109.74      118.34      6.72 o
  13 -14   3        9.23       11.36      2.97 o
  -4 -13   3       14.89       13.30      3.23 o
  -3 -13   3        0.31        0.24      2.41 o
  -2 -13   3      370.13      384.31     12.80 o
  -1 -13   3        1.10       -0.02      1.59 o
   0 -13   3        0.07       -1.18      1.59 o
   1 -13   3      106.89      109.21      5.65 o
   2 -13   3      108.00      108.68      5.38 o
   3 -13   3        1.40        0.51      2.04 o
   4 -13   3        0.29       -1.04      1.14 o
   5 -13   3      428.29      382.56      7.59 o
   6 -13   3       88.76       87.97      3.66 o
   7 -13   3        3.37        1.52      1.46 o
   8 -13   3       87.49       85.47      5.06 o
   9 -13   3        0.47       -1.22      1.77 o
  10 -13   3      218.57      228.21     10.25 o
  11 -13   3       14.95       17.32      2.91 o
  12 -13   3      110.75      101.60      5.83 o
  13 -13   3       99.64      100.55      5.90 o
  -5 -12   3       59.20       50.34      4.59 o
  -4 -12   3        4.11        0.88      2.48 o
  -3 -12   3       62.49       62.45      3.54 o
  -2 -12   3        2.33        0.95      1.20 o
  -1 -12   3       40.98       38.05      2.39 o
   0 -12   3      231.88      238.06      6.56 o
   1 -12   3       27.86       26.45      2.35 o
   2 -12   3       18.05       20.10      2.33 o
   3 -12   3      176.14      174.07      4.24 o
   4 -12   3        0.36       -0.30      1.07 o
   5 -12   3       32.58       39.57      2.45 o
   6 -12   3        3.16        0.61      1.36 o
   7 -12   3       39.79       35.96      4.10 o
   8 -12   3       56.46       50.88      4.57 o
   9 -12   3       33.47       29.12      3.20 o
  10 -12   3       10.12       12.70      2.46 o
  11 -12   3        4.49        3.71      3.01 o
  12 -12   3       10.64       11.78      4.76 o
  13 -12   3       27.01       34.05      5.94 o
  14 -12   3        5.24        7.93      4.25 o
  -6 -11   3      208.39      203.03      8.23 o
  -5 -11   3       20.66       17.18      3.81 o
  -4 -11   3      107.91      105.83      4.28 o
  -3 -11   3        6.46        5.61      2.45 o
  -2 -11   3      442.75      460.04     10.80 o
  -1 -11   3      503.90      525.04      8.59 o
   0 -11   3      357.74      367.06      6.42 o
   1 -11   3      211.37      214.20      4.19 o
   2 -11   3       37.87       35.35      1.68 o
   3 -11   3      513.08      506.48      7.44 o
   4 -11   3      101.94       80.33      2.76 o
   5 -11   3      167.98      162.51      8.84 o
   6 -11   3       10.02       15.72      1.73 o
   7 -11   3      261.25      253.40      7.92 o
   8 -11   3      135.38      135.38      5.59 o
   9 -11   3      630.07      609.99     15.11 o
  10 -11   3      286.04      270.74      8.66 o
  11 -11   3       53.84       51.91      4.05 o
  12 -11   3        0.02       -0.83      1.65 o
  13 -11   3       26.49       37.25      3.79 o
  14 -11   3       15.87       16.52      3.05 o
  -7 -10   3        0.36       -2.04      2.77 o
  -6 -10   3        6.83        4.11      2.13 o
  -5 -10   3      568.73      527.09     10.91 o
  -4 -10   3      349.34      330.06      7.65 o
  -3 -10   3        3.59        5.15      1.22 o
  -2 -10   3      276.48      274.50      5.28 o
  -1 -10   3      195.91      193.86      6.28 o
   0 -10   3     2359.63     2316.53     28.25 o
   1 -10   3      344.73      333.54      4.50 o
   2 -10   3        1.92        0.37      0.67 o
   3 -10   3      287.33      283.37      4.59 o
   4 -10   3        3.81        2.14      1.36 o
   5 -10   3        8.85        7.20      1.25 o
   6 -10   3       21.60       17.10      2.28 o
   7 -10   3        9.95       10.05      3.58 o
   8 -10   3     1410.84     1377.37     29.05 o
   9 -10   3      513.49      510.39     12.92 o
  10 -10   3       19.86       17.83      2.45 o
  11 -10   3       19.47       16.22      2.45 o
  12 -10   3       73.82       83.12      4.72 o
  13 -10   3       20.45       25.05      8.19 o
  14 -10   3       28.86       25.47      3.34 o
  -8  -9   3      508.39      560.61     15.39 o
  -7  -9   3        1.51       -1.63      3.07 o
  -6  -9   3        0.48       -2.27      1.58 o
  -5  -9   3      904.57      867.42     16.56 o
  -4  -9   3        1.12        1.57      1.60 o
  -3  -9   3      955.19      976.26     14.23 o
  -2  -9   3      311.54      308.82      5.02 o
  -1  -9   3      480.90      482.90      6.37 o
   0  -9   3     1096.51     1073.66     11.60 o
   1  -9   3        0.45        0.17      0.58 o
   2  -9   3      342.92      323.69      4.60 o
   3  -9   3      121.13      107.09      2.71 o
   4  -9   3      199.13      193.15      4.57 o
   5  -9   3       23.87       27.87      3.84 o
   6  -9   3       27.76       25.09      2.34 o
   7  -9   3     1543.55     1450.52     29.93 o
   8  -9   3       61.14       55.66      3.56 o
   9  -9   3      296.80      279.56      8.65 o
  10  -9   3       19.52       18.36      4.11 o
  11  -9   3       74.76       81.15      4.38 o
  12  -9   3      223.37      248.25     17.93 o
  13  -9   3      121.74      139.45      6.06 o
  14  -9   3       50.82       45.06      8.64 o
  15  -9   3      142.99      171.37     16.91 o
  -9  -8   3      171.60      191.26      6.65 o
  -8  -8   3        1.47        1.56      1.79 o
  -7  -8   3       17.87       13.35      1.88 o
  -6  -8   3      621.24      662.30     11.02 o
  -5  -8   3       52.01       69.56      4.85 o
  -4  -8   3       89.75       89.24      2.70 o
  -3  -8   3     1021.30     1066.85     15.41 o
  -2  -8   3        6.67        8.84      0.96 o
  -1  -8   3       40.03       48.39      1.66 o
   0  -8   3      290.84      275.80      3.43 o
   1  -8   3        1.89        5.78      0.62 o
   2  -8   3       84.45       93.11      2.21 o
   3  -8   3       16.50       24.51      2.44 o
   4  -8   3       14.71       12.21      1.31 o
   5  -8   3      141.19      148.41      3.60 o
   6  -8   3        8.70       11.74      1.64 o
   7  -8   3      184.05      159.21     17.10 o
   8  -8   3       48.82       44.42      4.41 o
   9  -8   3      254.31      254.55      7.38 o
  10  -8   3      134.88      141.33      5.28 o
  11  -8   3      124.81      119.53      5.01 o
  12  -8   3        3.90        3.22      1.71 o
  13  -8   3       21.25       17.53      3.58 o
  14  -8   3        2.61        3.17      2.00 o
  15  -8   3       15.96       19.19      3.05 o
 -10  -7   3        7.25        6.74      2.44 o
  -9  -7   3        3.48        9.28      2.30 o
  -8  -7   3       69.84       66.38      4.38 o
  -7  -7   3       28.72       36.92      3.01 o
  -6  -7   3      143.97      126.65      5.06 o
  -5  -7   3      149.06      110.70      6.07 o
  -4  -7   3      485.10      514.39      7.42 o
  -3  -7   3      539.90      585.74      7.46 o
  -2  -7   3       49.56       48.33      1.62 o
  -1  -7   3       69.29       74.61      1.64 o
   0  -7   3      173.77      171.90      2.37 o
   1  -7   3     1019.45     1110.92     12.72 o
   2  -7   3        1.66        5.82      0.74 o
   3  -7   3     1428.12     1673.44     27.09 o
   4  -7   3      239.76      292.71      5.69 o
   5  -7   3     1139.52     1026.28     17.24 o
   7  -7   3       42.40       -0.15      0.42 o
   8  -7   3      633.40      594.47     13.51 o
   9  -7   3       19.13       25.28      2.49 o
  10  -7   3      248.30      214.19      7.07 o
  11  -7   3      394.88      345.27      9.41 o
  12  -7   3        9.39        6.19      2.14 o
  13  -7   3      180.74      186.10      6.75 o
  14  -7   3       14.39       14.37      2.53 o
  15  -7   3        0.75        0.36      1.98 o
 -11  -6   3       29.22       24.54      9.31 o
 -10  -6   3        0.88       -3.47      1.74 o
  -9  -6   3       26.77       31.58      2.86 o
  -8  -6   3       33.38       31.10      2.21 o
  -7  -6   3        0.43        1.65      1.24 o
  -6  -6   3      436.02      348.68      6.42 o
  -5  -6   3      862.31      833.80     11.07 o
  -4  -6   3      634.56      713.33      9.59 o
  -3  -6   3      427.24      412.43      6.01 o
  -2  -6   3        1.61        1.10      0.44 o
  -1  -6   3      248.65      257.88      4.56 o
   0  -6   3       50.63       49.70      1.17 o
   1  -6   3     1174.37     1253.58     14.16 o
   2  -6   3     2253.36     2653.29     41.97 o
   3  -6   3      314.67      347.41      8.95 o
   4  -6   3        0.97        3.71      0.56 o
   5  -6   3      213.51      195.57     18.00 o
   6  -6   3       52.14       48.36      1.72 o
   7  -6   3       34.81       46.06      1.89 o
   8  -6   3       92.40       86.50      3.44 o
   9  -6   3      608.02      578.49     14.29 o
  10  -6   3      147.93      172.19      5.64 o
  11  -6   3       17.89       10.80      1.94 o
  12  -6   3        0.64        1.78      1.48 o
  13  -6   3        1.21       -0.07      3.14 o
  14  -6   3       17.05       20.47      3.33 o
  15  -6   3        0.00       -3.37      1.68 o
 -11  -5   3       40.47       41.75      3.50 o
 -10  -5   3        9.43        9.42      2.14 o
  -9  -5   3        1.65        0.00      1.74 o
  -8  -5   3      562.34      560.99      9.44 o
  -7  -5   3        0.05        0.63      0.97 o
  -6  -5   3      169.47      224.46      4.73 o
  -5  -5   3        7.12        5.22      0.90 o
  -4  -5   3     1681.18     1802.62     22.07 o
  -3  -5   3      182.39      208.40      3.46 o
  -2  -5   3      479.28      514.49      7.25 o
  -1  -5   3      681.77      767.30     15.56 o
   0  -5   3       77.78       73.05      1.55 o
   1  -5   3      274.20      315.45      7.85 o
   2  -5   3        9.17        4.40      0.69 o
   3  -5   3       12.75        8.93      1.05 o
   4  -5   3      886.59     1047.00     16.75 o
   5  -5   3      113.99      111.42      2.22 o
   6  -5   3        5.66        2.35      0.66 o
   7  -5   3        1.01        1.14      0.72 o
   8  -5   3      133.96      130.37      3.71 o
   9  -5   3     1913.93     1796.41     29.62 o
  10  -5   3      315.05      306.72      8.21 o
  11  -5   3      110.24       90.56      6.64 o
  12  -5   3      106.52       95.70      4.49 o
  13  -5   3        2.71        3.56      3.07 o
  14  -5   3        0.08       -0.85      1.67 o
 -12  -4   3        0.16       -0.74      3.84 o
 -11  -4   3        0.92        2.83      2.89 o
 -10  -4   3      335.15      351.30      8.34 o
  -9  -4   3       53.52       58.47      2.75 o
  -8  -4   3       19.26       25.40      1.74 o
  -7  -4   3        0.15        0.36      0.89 o
  -6  -4   3       44.60       49.71      1.99 o
  -5  -4   3      357.57      338.64      5.46 o
  -4  -4   3       89.26      104.21      2.36 o
  -3  -4   3       75.08       89.44      1.75 o
  -2  -4   3       51.64       67.07      1.68 o
  -1  -4   3      461.58      442.52     29.41 o
   0  -4   3     1431.01     1519.54     25.22 o
   1  -4   3       18.60       22.87      1.30 o
   2  -4   3      233.02      236.73      5.71 o
   3  -4   3        9.11        1.64      0.60 o
   4  -4   3       16.09       17.24      0.79 o
   5  -4   3      133.90      148.37      2.77 o
   6  -4   3       18.43       19.49      1.17 o
   7  -4   3        1.79        3.97      0.84 o
   8  -4   3      288.01      276.16      8.88 o
   9  -4   3      224.92      242.38      5.57 o
  10  -4   3      161.43      154.07      7.82 o
  11  -4   3      237.83      224.71      5.80 o
  12  -4   3      292.78      293.73     14.42 o
  13  -4   3       22.44       28.10      3.61 o
  14  -4   3       41.98       49.90      4.98 o
 -13  -3   3        0.01       -3.67      2.99 o
 -12  -3   3      387.73      427.87     15.50 o
 -11  -3   3      196.24      175.84      7.41 o
 -10  -3   3      300.22      302.22     19.81 o
  -9  -3   3      159.31      174.76      6.12 o
  -8  -3   3       39.57       44.23      1.95 o
  -7  -3   3      424.46      430.09      6.46 o
  -6  -3   3      621.65      656.51     16.85 o
  -5  -3   3      100.05      105.98      1.97 o
  -4  -3   3     1000.07     1167.63     14.08 o
  -3  -3   3     2496.78     2881.42     42.72 o
  -2  -3   3        0.37       -0.70      0.35 o
   0  -3   3       10.28       18.40      1.21 o
   1  -3   3     1790.21     1812.78     44.33 o
   2  -3   3        0.05       -0.49      0.36 o
   3  -3   3      134.71      152.86      3.93 o
   4  -3   3      599.29      671.44     20.95 o
   5  -3   3     8353.80     9264.86    181.83 o
   6  -3   3        0.28       -0.16      0.75 o
   7  -3   3      228.93      214.78      4.62 o
   8  -3   3      390.78      377.09      9.23 o
   9  -3   3       72.54       65.79      2.71 o
  10  -3   3      201.06      212.35      5.40 o
  11  -3   3      552.51      533.71     10.80 o
  12  -3   3        1.40        2.72      1.53 o
  13  -3   3       94.01      120.37      6.80 o
  14  -3   3        2.13       -0.22      2.23 o
 -13  -2   3       15.33       13.37      3.39 o
 -12  -2   3        0.22        0.81      2.42 o
 -11  -2   3      164.12      159.69      5.92 o
 -10  -2   3        6.08        6.81      1.75 o
  -9  -2   3       24.08       32.20      2.02 o
  -8  -2   3       24.21       25.50      1.52 o
  -7  -2   3      112.93      128.82      2.81 o
  -6  -2   3       22.08       26.47      1.29 o
  -5  -2   3      979.06     1079.57     12.16 o
  -4  -2   3     1902.21     2200.18     26.26 o
  -1  -2   3      455.16      486.01     10.54 o
   0  -2   3       80.74       72.58      2.09 o
   1  -2   3       11.75       15.03      0.76 o
   2  -2   3      151.33      146.49      3.75 o
   3  -2   3     1401.10     1502.09     21.58 o
   4  -2   3     2411.95     2418.34    126.24 o
   5  -2   3     1185.88     1339.85     17.08 o
   6  -2   3        4.61        6.77      0.75 o
   7  -2   3      302.14      293.23      5.31 o
   8  -2   3       13.63       13.68      1.40 o
   9  -2   3      258.68      264.04      6.07 o
  10  -2   3      815.37      845.24     15.47 o
  11  -2   3        0.09        0.08      1.30 o
  12  -2   3       25.10       27.33      6.06 o
  13  -2   3       39.82       46.61      3.93 o
  14  -2   3        0.65        0.49      2.48 o
 -14  -1   3        1.56       -1.79      2.48 o
 -13  -1   3        3.05       -0.12      2.52 o
 -12  -1   3        4.58        1.97      1.79 o
 -11  -1   3        0.94        0.47      2.18 o
 -10  -1   3      241.93      241.85      6.34 o
  -9  -1   3      129.07      119.06      3.34 o
  -8  -1   3      126.36      149.53      3.63 o
  -7  -1   3      500.17      590.81      9.27 o
  -6  -1   3       96.99       94.90      2.43 o
  -5  -1   3      213.36      190.32      3.03 o
  -4  -1   3      128.22      168.09      3.06 o
  -3  -1   3        1.90        5.55      1.05 o
   0  -1   3      146.59      149.57      2.99 o
   1  -1   3       43.42       37.41      1.12 o
   2  -1   3      853.05      830.10     14.12 o
   3  -1   3      140.58      143.45      8.96 o
   4  -1   3     1370.44     1650.25     20.71 o
   5  -1   3       31.75       33.65      2.41 o
   6  -1   3      940.92      911.09     13.58 o
   7  -1   3      208.87      184.88      5.38 o
   8  -1   3      280.56      270.21      5.41 o
   9  -1   3      999.04      985.05     17.42 o
  10  -1   3       20.91       23.99      2.56 o
  11  -1   3      394.16      428.50     11.39 o
  12  -1   3      378.57      397.02     17.00 o
  13  -1   3       18.09       21.38      3.15 o
 -14   0   3        2.56       -1.61      5.97 o
 -13   0   3       44.39       38.34      3.25 o
 -12   0   3       65.50       60.53      3.69 o
 -11   0   3       63.10       55.47      3.32 o
 -10   0   3        2.03        3.63      1.45 o
  -9   0   3      106.29      103.11      3.04 o
  -8   0   3        3.98        0.15      0.86 o
  -7   0   3      315.02      307.75      5.43 o
  -6   0   3      233.90      214.66      3.98 o
  -5   0   3      358.07      405.19      6.24 o
  -4   0   3     1999.96     2042.59     58.58 o
  -2   0   3     2964.56     3102.63     50.09 o
  -1   0   3     4649.80     4692.52    130.16 o
   0   0   3      692.56      685.94     14.06 o
   1   0   3       73.20       64.90      1.62 o
   2   0   3      110.60      104.32      3.05 o
   3   0   3       10.39       15.04      1.02 o
   4   0   3       30.97       22.97      1.28 o
   5   0   3       94.67      117.39      4.66 o
   6   0   3      349.28      372.30      7.75 o
   7   0   3      101.11       99.86      3.66 o
   8   0   3     1060.93     1036.34     15.97 o
   9   0   3       39.75       41.21      3.11 o
  10   0   3        1.36        1.49      1.61 o
  11   0   3       65.36       71.94      4.44 o
  12   0   3       35.62       34.02      3.54 o
  13   0   3      127.17      129.43     10.38 o
 -14   1   3      155.78      152.39      5.71 o
 -13   1   3        4.53        5.12      1.89 o
 -12   1   3        3.73        3.29      2.36 o
 -11   1   3      111.18      102.36      4.09 o
 -10   1   3     1303.96     1302.01     22.74 o
  -9   1   3      568.06      559.14      9.11 o
  -8   1   3      500.72      530.76      8.51 o
  -7   1   3      171.27      201.15      6.05 o
  -6   1   3      529.48      586.51      8.82 o
  -5   1   3        3.32        8.50      0.71 o
   0   1   3      269.79      233.54     20.00 o
   1   1   3      106.30       55.79      3.24 o
   2   1   3       27.43       20.59      2.25 o
   3   1   3      370.39      412.16      6.45 o
   4   1   3       32.83       35.38      1.38 o
   5   1   3     1008.75      951.69     16.94 o
   7   1   3     5984.00     5788.62     91.50 o
   8   1   3      626.43      593.76     11.76 o
   9   1   3        2.02        4.71      1.74 o
  10   1   3      194.67      188.95      6.72 o
  11   1   3       80.55       86.62      5.07 o
  12   1   3      175.02      184.70     16.03 o
 -15   2   3        2.05        0.41      2.12 o
 -14   2   3      197.24      203.90     14.36 o
 -13   2   3       15.90       13.21      2.23 o
 -12   2   3        9.05        5.41      1.75 o
 -11   2   3       24.17       19.48      2.89 o
 -10   2   3      444.71      433.90      9.17 o
  -9   2   3      320.77      307.90      5.69 o
  -8   2   3        0.10       -0.88      0.79 o
  -7   2   3      607.34      655.52      9.88 o
  -6   2   3       17.70       20.47      1.18 o
  -5   2   3     1320.90     1314.36     52.29 o
  -4   2   3      765.11      771.66     13.41 o
  -3   2   3      939.01      949.72     16.07 o
  -1   2   3      158.29      177.83      3.73 o
   0   2   3     1054.65     1019.79     21.31 o
   1   2   3       15.32        8.54      0.85 o
   2   2   3      184.01      191.02      3.65 o
   3   2   3        0.07       -0.47      0.32 o
   4   2   3       21.70       25.74      1.52 o
   5   2   3        5.15        9.34      1.18 o
   6   2   3      901.30      848.31     15.39 o
   7   2   3       71.34       63.15      3.16 o
   8   2   3       71.67       68.73      6.32 o
   9   2   3       53.55       51.81      3.27 o
  10   2   3        0.10       -1.37      2.98 o
  11   2   3       71.34       67.76      4.96 o
  12   2   3       41.92       53.45      4.77 o
 -15   3   3       34.08       35.81      4.01 o
 -14   3   3       72.25       72.09      5.00 o
 -13   3   3       45.62       46.21      3.89 o
 -12   3   3      283.05      264.76      7.02 o
 -11   3   3       55.84       52.15      3.68 o
 -10   3   3      255.41      230.98      5.83 o
  -9   3   3      103.11       95.17      2.72 o
  -8   3   3      213.53      221.34      5.42 o
  -7   3   3      165.41      190.13      4.09 o
  -6   3   3       53.88       49.66      1.27 o
  -5   3   3      241.46      268.08      3.61 o
  -4   3   3       19.08       23.34      0.93 o
  -3   3   3      117.44      103.94      1.89 o
  -2   3   3        0.07        2.51      0.71 o
  -1   3   3     1165.53     1194.00     19.93 o
   0   3   3      591.06      613.16     10.62 o
   1   3   3     3749.05     4081.53     56.05 o
   2   3   3     1150.11     1268.26     18.45 o
   3   3   3       34.73       35.13      1.90 o
   4   3   3      195.35      185.54      5.55 o
   5   3   3      143.46      150.60      5.10 o
   6   3   3     2513.84     2582.11     42.39 o
   7   3   3       84.09       75.82      3.50 o
   8   3   3        2.51        3.38      1.60 o
   9   3   3       11.15       11.45      2.13 o
  10   3   3        3.48        1.45      2.18 o
  11   3   3        2.06       -3.94      1.97 o
 -15   4   3       11.24       10.55      2.73 o
 -14   4   3       99.44      103.99      9.48 o
 -13   4   3        6.39        6.95      2.12 o
 -12   4   3       10.34       15.68      2.42 o
 -11   4   3       56.20       39.11      3.26 o
 -10   4   3      232.11      239.23      5.92 o
  -9   4   3       51.69       46.70      2.31 o
  -8   4   3      295.12      280.73      5.63 o
  -7   4   3       25.04       30.19      1.33 o
  -6   4   3      670.47      684.64      8.17 o
  -5   4   3      122.99      136.53      2.22 o
  -4   4   3        5.34       10.18      0.83 o
  -3   4   3      276.09      290.87      4.21 o
  -2   4   3      249.82      268.56      9.40 o
  -1   4   3      238.72      252.76      3.37 o
   0   4   3        5.37        3.85      0.46 o
   1   4   3      563.34      616.50      9.72 o
   2   4   3        0.00       -0.04      0.73 o
   3   4   3      314.08      317.32      6.85 o
   4   4   3       48.91       38.23      2.36 o
   5   4   3      178.86      195.29      7.02 o
   6   4   3      158.61      156.25      4.96 o
   7   4   3       91.47       97.23      4.03 o
   8   4   3       66.92       72.53      4.10 o
   9   4   3       36.30       40.60      3.68 o
  10   4   3        0.22        2.59      2.46 o
 -15   5   3       51.24       56.53      8.44 o
 -14   5   3       26.67       33.24      3.61 o
 -13   5   3       18.33       15.05      2.58 o
 -12   5   3      369.56      323.72      9.66 o
 -11   5   3     1259.54     1225.84     36.77 o
 -10   5   3      545.90      542.34     12.76 o
  -9   5   3      306.08      360.79      5.75 o
  -8   5   3      285.81      311.58      5.01 o
  -7   5   3      238.15      238.32      3.41 o
  -6   5   3       59.75       85.02      1.71 o
  -5   5   3     1054.30     1214.32     13.84 o
  -4   5   3       15.28       31.09      1.87 o
  -3   5   3        4.19        9.78      1.14 o
  -2   5   3       93.47       74.48      1.68 o
  -1   5   3      185.25      193.43      2.68 o
   0   5   3        4.62        3.63      0.55 o
   1   5   3      230.86      269.42      4.48 o
   2   5   3      129.69      155.85      4.27 o
   3   5   3        0.53       -0.54      1.02 o
   4   5   3        7.18        4.74      1.34 o
   5   5   3       23.45       17.76      2.03 o
   6   5   3       35.94       25.58      2.44 o
   7   5   3       51.47       44.77      3.21 o
   8   5   3      191.79      206.51      6.59 o
   9   5   3       90.66       95.69      5.75 o
  10   5   3       76.75       82.21      7.62 o
 -15   6   3       13.64       10.01      2.65 o
 -14   6   3        0.38       -0.30      2.22 o
 -13   6   3       11.02       18.81      3.36 o
 -12   6   3       62.13       45.31      4.01 o
 -11   6   3       47.77       50.12      4.19 o
 -10   6   3      299.27      257.77      5.31 o
  -9   6   3      349.26      323.77      5.06 o
  -8   6   3      451.55      478.91      7.99 o
  -7   6   3      102.44      101.20      1.94 o
  -6   6   3       33.34       36.30      1.49 o
  -5   6   3       49.59       53.83      1.40 o
  -4   6   3       37.27       54.83      2.65 o
  -3   6   3      210.90      209.62      3.64 o
  -2   6   3      399.20      423.64      5.12 o
  -1   6   3       65.31       68.11      1.47 o
   0   6   3      601.23      651.96      8.07 o
   1   6   3      175.42      182.14      3.96 o
   2   6   3        0.04       -0.45      1.02 o
   3   6   3        0.09        1.83      1.91 o
   4   6   3      282.73      256.70      6.69 o
   5   6   3      357.79      342.83      8.34 o
   6   6   3      108.70      108.34      4.55 o
   7   6   3      186.51      184.78      6.14 o
   8   6   3       21.51       27.87      3.28 o
   9   6   3      138.42      147.45      9.15 o
 -15   7   3        9.79       13.85      2.55 o
 -14   7   3       17.56       15.42      2.46 o
 -13   7   3       12.66        5.97      1.89 o
 -12   7   3      436.00      419.27      9.70 o
 -11   7   3     1350.44     1294.70     19.38 o
 -10   7   3      281.60      240.05      5.84 o
  -9   7   3      148.54      141.78      2.93 o
  -8   7   3      109.24      127.98      3.29 o
  -7   7   3       49.09       47.65      1.59 o
  -6   7   3        0.03        0.28      0.66 o
  -5   7   3       43.69       44.93      1.25 o
  -4   7   3       28.89       29.25      1.27 o
  -3   7   3       45.26       41.07      1.91 o
  -2   7   3      167.48      123.19      2.16 o
  -1   7   3      306.04      292.82      4.65 o
   0   7   3      117.27      125.36      2.87 o
   1   7   3       18.73       21.41      1.67 o
   2   7   3        8.17        5.72      1.44 o
   3   7   3      120.76      104.22      3.30 o
   4   7   3        2.24        8.64      1.54 o
   5   7   3      113.75       98.90      4.43 o
   6   7   3       79.58       80.25      4.46 o
   7   7   3       37.26       43.44      3.66 o
   8   7   3        4.32       -3.67      1.97 o
 -15   8   3       59.13       57.22      4.16 o
 -14   8   3      224.55      253.61      7.59 o
 -13   8   3      164.55      157.71      5.59 o
 -12   8   3       76.49       86.02      4.09 o
 -11   8   3      164.79      137.26      3.90 o
 -10   8   3        8.19       13.41      1.55 o
  -9   8   3       53.78       43.80      1.75 o
  -8   8   3      345.12      321.41      6.48 o
  -7   8   3       14.39       22.10      1.27 o
  -6   8   3       86.23       89.30      2.25 o
  -5   8   3      255.64      301.58      4.86 o
  -4   8   3        0.16        0.35      0.52 o
  -3   8   3        0.30        0.58      0.64 o
  -2   8   3       57.06       54.77      1.90 o
  -1   8   3       27.20       23.93      1.39 o
   0   8   3      219.35      203.30      3.70 o
   1   8   3       59.19       67.58      2.82 o
   2   8   3        1.66        2.43      1.26 o
   3   8   3        9.21       12.44      1.73 o
   4   8   3       10.59       11.13      1.87 o
   5   8   3       18.16       15.89      2.17 o
   6   8   3        0.47       -0.85      1.89 o
   7   8   3        9.82        6.95      2.55 o
 -15   9   3       96.94      108.02      5.34 o
 -14   9   3        1.08        0.79      1.92 o
 -13   9   3       34.46       33.32      3.06 o
 -12   9   3        6.28        9.58      1.62 o
 -11   9   3      122.43      105.15      3.42 o
 -10   9   3       45.70       41.56      1.58 o
  -9   9   3        2.84        2.30      0.86 o
  -8   9   3      546.42      509.06      7.61 o
  -7   9   3       55.02       39.66      1.72 o
  -6   9   3       78.69       96.04      2.47 o
  -5   9   3       90.76      116.85      2.75 o
  -4   9   3       39.75       40.39      1.92 o
  -3   9   3     1288.40     1271.90     18.26 o
  -2   9   3      692.92      680.53      9.49 o
  -1   9   3      132.35      120.44      2.84 o
   0   9   3        8.13        6.79      0.91 o
   1   9   3        8.48        5.64      1.23 o
   2   9   3      258.63      255.46      6.47 o
   3   9   3      211.95      204.26      5.28 o
   4   9   3       26.35       30.70      2.53 o
   5   9   3       28.74       27.44      2.56 o
   6   9   3       15.11       17.14      2.74 o
 -15  10   3      121.79      120.84     11.47 o
 -14  10   3       97.54       98.83      6.42 o
 -13  10   3        0.34        2.15      2.05 o
 -12  10   3       12.76       18.94      3.59 o
 -11  10   3       61.78       60.91      3.34 o
 -10  10   3       13.80       15.88      1.30 o
  -9  10   3        0.04       -0.06      0.85 o
  -8  10   3        2.50        3.40      0.98 o
  -7  10   3       72.28       70.03      1.99 o
  -6  10   3       22.52       28.00      1.54 o
  -5  10   3       37.34       37.66      1.74 o
  -4  10   3       76.42       89.96      2.74 o
  -3  10   3       37.55       31.18      1.83 o
  -2  10   3        1.91        4.04      1.01 o
  -1  10   3       39.25       39.10      1.82 o
   0  10   3       53.37       57.17      2.51 o
   1  10   3       98.05      108.26      3.28 o
   2  10   3       26.30       29.67      2.40 o
   3  10   3       15.76       15.20      2.12 o
   4  10   3       21.79       24.76      2.57 o
   5  10   3        1.24       -0.08      1.86 o
 -14  11   3        2.25        0.19      2.18 o
 -13  11   3      203.33      235.78      8.65 o
 -12  11   3       18.03       19.54      2.31 o
 -11  11   3      294.25      281.37      7.20 o
 -10  11   3       25.24       27.74      1.70 o
  -9  11   3       13.25        6.16      1.26 o
  -8  11   3       59.23       52.76      2.86 o
  -7  11   3        0.49       -0.63      0.92 o
  -6  11   3       74.08       79.19      3.59 o
  -5  11   3      240.42      215.38      5.08 o
  -4  11   3        0.38       -1.97      1.08 o
  -3  11   3      351.86      375.19      7.54 o
  -2  11   3       14.59       14.04      1.92 o
  -1  11   3        4.31        3.16      1.25 o
   0  11   3       36.30       36.97      2.86 o
   1  11   3      119.03      135.89      6.42 o
   2  11   3       41.95       56.41      4.55 o
   3  11   3       52.73       39.97     10.54 o
   4  11   3       74.65       57.44      5.29 o
 -14  12   3      311.61      339.76      8.91 o
 -13  12   3        1.45        4.30      1.89 o
 -12  12   3       84.14       88.08      4.29 o
 -11  12   3      376.11      397.62     14.50 o
 -10  12   3       59.94       64.94      2.49 o
  -9  12   3       13.92       10.12      1.60 o
  -8  12   3       33.75       33.06      3.08 o
  -7  12   3       30.79       37.10      3.01 o
  -6  12   3        3.75        3.75      1.26 o
  -5  12   3       44.33       44.24      2.50 o
  -4  12   3        0.71        0.14      1.27 o
  -3  12   3      275.80      280.78      7.94 o
  -2  12   3       40.13       42.70      2.51 o
  -1  12   3       12.41        8.48      2.39 o
   0  12   3       16.56       11.49      2.71 o
   1  12   3       58.47       59.76      7.98 o
   2  12   3       28.96       36.07      4.04 o
 -13  13   3        1.24        0.43      1.85 o
 -12  13   3      459.95      451.83     10.49 o
 -11  13   3      290.28      259.46      8.69 o
 -10  13   3      115.95      134.38      4.06 o
  -9  13   3       18.37       17.22      1.92 o
  -8  13   3       44.22       42.50      3.07 o
  -7  13   3       94.11       96.80      3.25 o
  -6  13   3       11.38       12.39      1.68 o
  -5  13   3       37.99       48.45      6.91 o
  -4  13   3      614.23      642.90     15.71 o
  -3  13   3      656.23      689.92     21.13 o
  -2  13   3       81.48       74.85      4.69 o
  -1  13   3       23.94       26.47      4.54 o
   0  13   3        5.88       10.04      2.72 o
 -12  14   3      128.69      123.93     12.16 o
 -11  14   3       41.70       41.50      4.02 o
 -10  14   3        3.19        2.65      2.61 o
  -9  14   3       27.28       32.71      2.79 o
  -8  14   3       44.92       51.94      5.01 o
  -7  14   3        5.03        2.00      1.74 o
  -6  14   3        0.58        0.53      1.36 o
  -5  14   3       38.65       38.35      2.61 o
  -4  14   3      543.90      548.66     10.55 o
  -3  14   3       31.60       31.57      3.24 o
  -2  14   3       76.16       81.20     10.63 o
  -9  15   3       47.82       37.66      3.52 o
  -8  15   3       12.67       14.05      2.36 o
  -7  15   3        2.79        2.57      1.90 o
  -6  15   3       38.78       49.53      2.85 o
  -5  15   3       51.91       60.89      5.43 o
   2 -16   4       11.59       12.53      3.35 o
   3 -16   4       56.01       60.08      5.69 o
   4 -16   4        1.15        2.11      2.72 o
   5 -16   4       89.72       83.84      6.35 o
   6 -16   4       50.99       67.74      6.28 o
   7 -16   4        0.98       -1.85      1.87 o
   8 -16   4        0.05        1.63      1.63 o
   9 -16   4        0.54        0.93      1.66 o
  10 -16   4       20.08       23.73      8.15 o
   0 -15   4      101.99      104.57      4.45 o
   1 -15   4        1.22        3.06      1.67 o
   2 -15   4        2.66        3.50      2.58 o
   3 -15   4       24.39       29.92      4.16 o
   4 -15   4       25.15       26.22      3.99 o
   5 -15   4       64.38       63.46      5.72 o
   6 -15   4       93.24       91.98      3.92 o
   7 -15   4       63.92       68.75      3.64 o
   8 -15   4       21.95       18.91      3.03 o
   9 -15   4        4.82        3.98      2.40 o
  10 -15   4      117.83      116.88      9.49 o
  11 -15   4       77.64       84.27      5.94 o
  12 -15   4       49.03       57.13      6.79 o
  -2 -14   4       48.64       56.19      3.53 o
  -1 -14   4      305.82      314.84      8.27 o
   0 -14   4       31.97       32.64      4.05 o
   1 -14   4       21.78       23.55      3.91 o
   2 -14   4       45.82       45.33      4.64 o
   3 -14   4       88.61       81.97      5.62 o
   4 -14   4       44.31       37.88      4.36 o
   5 -14   4       66.12       86.84      3.47 o
   6 -14   4      230.91      214.09      5.43 o
   7 -14   4      259.07      247.54      5.96 o
   8 -14   4        6.07        4.49      2.26 o
   9 -14   4       22.89       21.64      7.77 o
  10 -14   4        0.82        1.99      2.14 o
  11 -14   4        0.07       -0.14      3.90 o
  12 -14   4        5.95        0.74      2.16 o
  13 -14   4        6.51       11.68      2.89 o
  -4 -13   4        0.00       -0.35      2.46 o
  -3 -13   4        0.74       -1.75      2.19 o
  -2 -13   4        7.45       10.30      1.99 o
  -1 -13   4        1.43        1.83      1.58 o
   0 -13   4        1.11        0.14      1.91 o
   1 -13   4        1.43        1.91      1.43 o
   2 -13   4        0.02        2.07      1.24 o
   3 -13   4        1.89        1.57      1.17 o
   4 -13   4       13.05       13.27      1.72 o
   5 -13   4       80.38       81.16      3.23 o
   6 -13   4       30.34       29.61      2.47 o
   7 -13   4       15.32       13.00      2.60 o
   8 -13   4        2.75        1.83      1.82 o
   9 -13   4       21.38       22.98      3.93 o
  10 -13   4        3.00        2.02      1.91 o
  11 -13   4        5.21        7.03      2.23 o
  12 -13   4      488.68      482.29     13.72 o
  13 -13   4        1.30        2.19      2.22 o
  -5 -12   4       19.15       17.88      6.53 o
  -4 -12   4       56.51       66.95      6.31 o
  -3 -12   4        0.10        0.51      1.46 o
  -2 -12   4      257.66      258.66      6.24 o
  -1 -12   4      426.92      433.53      8.81 o
   0 -12   4       36.91       34.56      6.11 o
   1 -12   4      395.09      375.20      8.74 o
   2 -12   4       19.71       16.92      2.04 o
   3 -12   4       31.45       23.93      1.90 o
   4 -12   4      537.11      456.12      8.35 o
   5 -12   4       67.45       76.00      3.00 o
   6 -12   4       36.67       43.82      3.26 o
   7 -12   4        2.62       -0.78      1.60 o
   8 -12   4      200.09      196.27     10.96 o
   9 -12   4        2.55        0.13      1.82 o
  10 -12   4       43.69       41.03      4.40 o
  11 -12   4      122.14      117.34      7.12 o
  12 -12   4       43.60       49.88      4.22 o
  13 -12   4        1.39        3.28      2.15 o
  14 -12   4       29.53       28.40      3.56 o
  -6 -11   4      317.67      288.28      9.78 o
  -5 -11   4       65.77       49.02      7.21 o
  -4 -11   4        2.61        3.57      3.12 o
  -3 -11   4        7.60        5.29      1.45 o
  -2 -11   4       53.15       52.80      2.74 o
  -1 -11   4        6.21        6.62      1.47 o
   0 -11   4      365.44      366.10      7.39 o
   1 -11   4       65.51       64.53      2.03 o
   2 -11   4       47.19       44.35      1.81 o
   3 -11   4       17.85       11.61      1.39 o
   4 -11   4        1.08        1.42      1.04 o
   5 -11   4      154.08      146.11      4.25 o
   6 -11   4        4.36        1.95      1.67 o
   7 -11   4        5.07        6.78      2.49 o
   8 -11   4      304.08      292.92     12.15 o
   9 -11   4      227.11      209.66      7.20 o
  10 -11   4        5.87        4.32      1.89 o
  11 -11   4        7.32        7.94      2.08 o
  12 -11   4       56.95       66.90      4.67 o
  13 -11   4      206.38      219.28      8.05 o
  14 -11   4        3.60        1.24      1.98 o
  -7 -10   4      347.46      319.82     13.42 o
  -6 -10   4       40.19       35.85      5.52 o
  -5 -10   4        6.92        3.68      2.26 o
  -4 -10   4       25.10       25.92      2.04 o
  -3 -10   4      296.28      313.66      6.88 o
  -2 -10   4      682.13      714.42     12.78 o
  -1 -10   4        7.96        5.98      1.17 o
   0 -10   4      493.69      493.04      7.31 o
   1 -10   4      264.69      282.68      4.37 o
   2 -10   4       70.65       58.82      1.88 o
   3 -10   4       11.89       17.16      1.45 o
   4 -10   4        0.25        0.85      1.00 o
   5 -10   4        4.38        1.87      1.04 o
   6 -10   4      251.07      234.84      7.25 o
   7 -10   4      957.03      883.29     19.63 o
   8 -10   4     1201.84     1142.41     24.59 o
   9 -10   4       11.54        9.03      1.93 o
  10 -10   4      219.98      219.86      7.29 o
  11 -10   4       36.07       29.43      6.94 o
  12 -10   4       39.81       47.16      3.83 o
  13 -10   4      109.33      126.24      5.83 o
  14 -10   4       79.30       95.84      5.38 o
  -8  -9   4       49.52       55.84      4.84 o
  -7  -9   4       47.95       56.22      6.52 o
  -6  -9   4      272.25      242.61      8.25 o
  -5  -9   4      599.93      612.13     11.28 o
  -4  -9   4       39.10       37.24      1.99 o
  -3  -9   4      412.24      401.37      6.89 o
  -2  -9   4       15.49       14.79      1.37 o
  -1  -9   4      298.54      288.26      4.85 o
   0  -9   4      174.01      169.45      3.32 o
   1  -9   4      485.37      520.10      6.79 o
   2  -9   4      294.22      303.01      4.31 o
   3  -9   4       76.06       75.84      2.14 o
   4  -9   4      162.39      168.08      7.09 o
   5  -9   4       15.71       17.82      2.04 o
   6  -9   4      387.32      361.06      9.40 o
   7  -9   4       84.30       89.71      6.15 o
   8  -9   4       37.16       36.52      6.59 o
   9  -9   4      241.17      232.03      7.14 o
  10  -9   4       36.44       36.95      3.05 o
  11  -9   4       57.54       62.70      3.84 o
  12  -9   4       50.74       53.91      3.91 o
  13  -9   4       92.96       98.33      5.14 o
  14  -9   4        2.10        1.01      1.86 o
  -9  -8   4      155.46      156.46      7.32 o
  -8  -8   4        9.90        8.75      2.76 o
  -7  -8   4       11.40        8.27      2.01 o
  -6  -8   4      476.47      467.38      9.96 o
  -5  -8   4      466.77      434.72      6.64 o
  -4  -8   4       97.35       93.33      2.53 o
  -3  -8   4       20.77       16.60      1.16 o
  -2  -8   4      161.32      143.68      6.75 o
  -1  -8   4       65.95       70.57      2.02 o
   0  -8   4       20.61       21.93      1.18 o
   1  -8   4      136.64      178.46      2.92 o
   2  -8   4       42.88       73.92      2.23 o
   3  -8   4      121.80      151.76      3.23 o
   4  -8   4        2.07        2.92      0.74 o
   5  -8   4      196.24      192.17      5.75 o
   7  -8   4     1055.85      537.51     19.81 o
   8  -8   4     1056.33     1046.11     29.51 o
   9  -8   4      220.64      198.50      6.23 o
  10  -8   4        3.44        1.02      1.25 o
  11  -8   4       86.89       92.71      4.29 o
  12  -8   4      108.63      125.17      5.39 o
  13  -8   4        3.11       -0.03      1.58 o
  14  -8   4       98.20       95.89      9.44 o
 -10  -7   4       27.50       35.17      3.38 o
  -9  -7   4      126.54      128.56      5.17 o
  -8  -7   4        0.69        0.34      1.70 o
  -7  -7   4       10.54        7.43      1.95 o
  -6  -7   4       10.74        3.52      1.30 o
  -5  -7   4        0.14        0.30      0.77 o
  -4  -7   4       23.25       29.44      1.61 o
  -3  -7   4      134.26      137.14      3.08 o
  -2  -7   4       96.24      116.84      3.06 o
  -1  -7   4       10.48        6.61      0.80 o
   0  -7   4      503.57      531.44      6.70 o
   1  -7   4       20.95       23.72      1.33 o
   2  -7   4       47.01       36.14      1.60 o
   3  -7   4      386.58      460.90      8.45 o
   4  -7   4      273.25      295.67      4.84 o
   5  -7   4       35.00       25.78      1.10 o
   7  -7   4     1858.16     1565.61    147.79 o
   8  -7   4      579.10      517.47     11.99 o
   9  -7   4        4.02        5.09      1.44 o
  10  -7   4      173.00      176.81      5.75 o
  11  -7   4      128.58      111.77     11.34 o
  12  -7   4      240.86      224.78     12.09 o
  13  -7   4        0.42       -0.68      2.12 o
  14  -7   4      102.97      108.96      5.33 o
 -11  -6   4       63.59       65.28      5.08 o
 -10  -6   4       71.35       66.42      4.03 o
  -9  -6   4        0.00        0.02      1.62 o
  -8  -6   4        9.97       13.22      2.25 o
  -7  -6   4        5.16        4.35      1.58 o
  -6  -6   4      180.60      154.26      2.86 o
  -5  -6   4      404.62      463.37      6.25 o
  -4  -6   4        1.84        1.04      0.87 o
  -3  -6   4      272.62      294.07      4.68 o
  -2  -6   4      933.11      940.26     14.90 o
  -1  -6   4      141.56      162.94      2.85 o
   0  -6   4     1869.70     2069.40     22.93 o
   1  -6   4     1696.14     1828.86     25.80 o
   2  -6   4      410.94      485.61      7.71 o
   3  -6   4      161.16      171.14      4.67 o
   4  -6   4       71.21       58.71      2.81 o
   5  -6   4       60.44       55.02      2.28 o
   6  -6   4      339.55      373.01      6.02 o
   7  -6   4     1326.18     1181.86     19.67 o
   8  -6   4      245.43      247.42      6.32 o
   9  -6   4      432.28      408.85      9.92 o
  10  -6   4     1023.03      874.23     18.99 o
  11  -6   4        1.37        1.54      1.36 o
  12  -6   4        0.78       -2.86      1.55 o
  13  -6   4      101.52       85.03      7.63 o
  14  -6   4       30.76       35.49      3.53 o
 -12  -5   4        0.07       -1.51      2.22 o
 -11  -5   4      120.90      135.87      8.90 o
 -10  -5   4        2.53        3.13      1.91 o
  -9  -5   4       85.25       73.71      3.81 o
  -8  -5   4      131.31      149.02      4.83 o
  -7  -5   4        0.07       -0.60      1.04 o
  -6  -5   4       52.05       72.76      1.92 o
  -5  -5   4      124.30      106.90      2.25 o
  -4  -5   4        1.08        2.73      1.03 o
  -3  -5   4        0.73        0.00      0.73 o
  -2  -5   4      753.61      804.90     11.59 o
  -1  -5   4      976.07     1059.74     13.14 o
   0  -5   4        3.04        3.51      0.67 o
   1  -5   4       16.56       17.46      1.46 o
   2  -5   4      148.93      154.47      5.11 o
   3  -5   4      311.29      343.04      7.28 o
   4  -5   4       65.36       59.79      1.76 o
   5  -5   4       17.42       15.90      0.85 o
   6  -5   4        7.29        3.36      0.68 o
   7  -5   4      220.15      209.26      6.47 o
   8  -5   4      750.87      708.57     20.42 o
   9  -5   4     1297.53     1272.18     21.51 o
  10  -5   4       17.88       22.72      2.24 o
  11  -5   4       13.50       11.33      1.92 o
  12  -5   4       67.83       71.12      5.77 o
  13  -5   4       72.99       70.05      4.23 o
  14  -5   4        1.31       -1.13      2.04 o
 -12  -4   4      214.36      213.12      9.71 o
 -11  -4   4      361.62      395.59      9.31 o
 -10  -4   4       55.85       61.54      4.82 o
  -9  -4   4       26.88       26.05      2.05 o
  -8  -4   4       55.69       53.92      2.54 o
  -7  -4   4       74.63       80.48      3.85 o
  -6  -4   4      382.94      405.69      6.47 o
  -5  -4   4        1.23        1.38      0.63 o
  -4  -4   4       79.82       86.07      2.02 o
  -3  -4   4       69.66       92.23      5.52 o
  -2  -4   4      261.39      244.73     10.50 o
   0  -4   4       12.81       17.16      0.85 o
   1  -4   4       21.13       32.12      1.34 o
   2  -4   4      544.79      580.99     12.09 o
   3  -4   4      345.82      358.81      8.64 o
   4  -4   4      373.12      453.57      7.26 o
   5  -4   4       59.77       77.77      2.47 o
   6  -4   4        7.16       13.83      1.00 o
   7  -4   4        2.96        0.81      0.56 o
   8  -4   4      569.19      578.58     10.57 o
   9  -4   4      349.62      325.02      6.89 o
  10  -4   4      679.51      617.43     11.75 o
  11  -4   4        2.79        3.32      1.37 o
  12  -4   4        0.41        0.71      1.48 o
  13  -4   4       22.59       22.58      3.41 o
  14  -4   4        1.83        0.40      2.20 o
 -13  -3   4       33.46       29.22      4.21 o
 -12  -3   4      725.51      758.39     19.25 o
 -11  -3   4        0.00       -1.11      2.03 o
 -10  -3   4      107.47      103.06      3.86 o
  -9  -3   4      138.50      154.70      4.07 o
  -8  -3   4       62.97       55.66      2.44 o
  -7  -3   4      103.17      131.12      3.38 o
  -6  -3   4       12.38        9.25      1.02 o
  -5  -3   4        0.12        1.13      0.59 o
  -4  -3   4     2614.76     2960.65     38.69 o
  -3  -3   4        0.36        1.31      0.55 o
  -1  -3   4      512.96      537.90     16.79 o
   0  -3   4     1982.24     1978.17     32.27 o
   1  -3   4      156.00      151.73      3.21 o
   2  -3   4      818.45      859.12     17.73 o
   3  -3   4     1120.63     1265.98     25.90 o
   4  -3   4     1951.74     2255.14     45.64 o
   5  -3   4      249.03      294.67      5.34 o
   6  -3   4      253.48      242.72      3.35 o
   7  -3   4        0.09        0.52      0.48 o
   8  -3   4     1206.51     1142.17     19.35 o
   9  -3   4      227.48      219.88      8.29 o
  10  -3   4       16.56       18.83      1.83 o
  11  -3   4        8.37        5.87      1.51 o
  12  -3   4       16.18       16.52      2.42 o
  13  -3   4      103.49      117.74      6.59 o
  14  -3   4       38.10       41.50      4.67 o
 -13  -2   4       46.53       51.05      4.90 o
 -12  -2   4      560.45      623.86     16.42 o
 -11  -2   4        0.64        2.14      1.39 o
 -10  -2   4      210.01      206.28      8.18 o
  -9  -2   4       26.42       34.08      2.07 o
  -8  -2   4       17.63       11.89      1.36 o
  -7  -2   4        1.25        1.10      1.19 o
  -6  -2   4       52.90       50.93      1.56 o
  -5  -2   4      108.96      113.13      2.26 o
  -4  -2   4     2313.59     2449.01     29.19 o
  -3  -2   4     1293.20     1535.50     27.86 o
  -2  -2   4     9186.77       -0.62      0.31 o
  -1  -2   4     2543.61     2719.97     54.02 o
   0  -2   4     2791.71     2781.36     39.00 o
   1  -2   4     1924.91     1888.31     26.77 o
   2  -2   4       35.84       41.65      1.54 o
   3  -2   4      716.34      672.01     48.03 o
   4  -2   4      847.90      925.44     16.17 o
   5  -2   4        0.11        0.85      0.67 o
   6  -2   4        8.58       13.76      0.70 o
   7  -2   4       87.70      116.38      2.85 o
   8  -2   4       18.64       16.83      1.35 o
   9  -2   4      432.54      428.52      8.69 o
  10  -2   4        0.47        0.67      1.27 o
  11  -2   4      163.69      171.13      6.11 o
  12  -2   4       44.07       51.65      7.56 o
  13  -2   4       92.61       83.50      5.71 o
 -14  -1   4       12.55        4.50      5.47 o
 -13  -1   4       87.74       78.77      4.54 o
 -12  -1   4       18.85       17.38      2.47 o
 -11  -1   4      108.19      109.77      3.59 o
 -10  -1   4        1.27        0.50      1.14 o
  -9  -1   4      147.01      143.85      3.69 o
  -8  -1   4        2.12        4.68      1.08 o
  -7  -1   4      137.89      142.87      3.30 o
  -6  -1   4       43.88       44.87      1.40 o
  -5  -1   4       27.91       16.18      0.89 o
  -4  -1   4       86.34      105.98      2.71 o
  -3  -1   4     1807.47     1963.24     29.84 o
  -2  -1   4     1255.58     1290.97     26.42 o
  -1  -1   4       10.17       14.71      1.13 o
   0  -1   4      892.68      906.38     15.25 o
   1  -1   4        1.27       -0.09      0.41 o
   2  -1   4      103.37      112.25      7.53 o
   3  -1   4      758.33      858.26     12.98 o
   4  -1   4     2390.55     2647.70     43.86 o
   5  -1   4        3.19        2.34      0.56 o
   6  -1   4       18.14       25.30      1.37 o
   7  -1   4        4.19        1.43      1.15 o
   8  -1   4      328.80      322.67      6.16 o
   9  -1   4       32.75       29.39      2.21 o
  10  -1   4       98.99       94.79      4.35 o
  11  -1   4       70.19       72.48      9.23 o
  12  -1   4       87.82       90.30      5.00 o
  13  -1   4        4.35        7.53      2.57 o
 -14   0   4       52.60       55.19      5.09 o
 -13   0   4       85.81       77.09      4.38 o
 -12   0   4        1.46       -1.95      1.69 o
 -11   0   4        1.43       -0.82      1.37 o
 -10   0   4      186.97      188.40      6.28 o
  -9   0   4     3373.57     3404.18     46.42 o
  -8   0   4      443.32      443.50      7.46 o
  -7   0   4      329.24      334.82      4.87 o
  -6   0   4       32.34       33.17      1.22 o
  -5   0   4       15.93       16.72      1.00 o
  -4   0   4       56.11       88.86      3.01 o
  -3   0   4     5122.89     5294.49    104.52 o
  -2   0   4        5.59        6.73      0.79 o
  -1   0   4     4562.90     4718.81     93.08 o
   0   0   4     4049.67     3933.69     77.37 o
   1   0   4        2.54        0.85      0.56 o
   2   0   4      651.84      629.13     10.98 o
   3   0   4        5.87       13.39      0.77 o
   4   0   4     1367.99     1398.46     17.96 o
   5   0   4      449.60      528.58      8.54 o
   6   0   4      163.32      225.12      5.03 o
   7   0   4      132.10      125.86      3.30 o
   8   0   4       57.27       51.59      2.75 o
   9   0   4        2.42        4.03      1.70 o
  10   0   4        0.69       -1.39      1.50 o
  11   0   4       22.27       25.31      5.90 o
  12   0   4      209.06      218.78     11.41 o
 -14   1   4       26.31       21.96      2.84 o
 -13   1   4       11.56        9.68      2.17 o
 -12   1   4        3.69        3.63      1.59 o
 -11   1   4       51.69       47.44      3.06 o
 -10   1   4      631.75      659.64     10.71 o
  -9   1   4       53.64       43.51      2.11 o
  -8   1   4       29.92       31.57      1.86 o
  -7   1   4      144.34      147.67      2.60 o
  -6   1   4        0.09        0.32      0.49 o
  -5   1   4      403.54      425.71      6.32 o
  -4   1   4       78.02       40.84      2.98 o
  -3   1   4        0.01        0.79      0.59 o
  -1   1   4     3091.16     3243.84     64.25 o
   0   1   4      167.24      167.81      6.56 o
   1   1   4       12.06       14.60      2.10 o
   2   1   4       75.09       79.35      1.78 o
   3   1   4      190.43      193.30      3.54 o
   4   1   4      203.51      240.49      4.37 o
   5   1   4     1159.65     1210.24     20.09 o
   6   1   4     1490.01     1468.58     29.61 o
   7   1   4       50.56       40.50      2.49 o
   8   1   4       98.35       96.50      3.68 o
   9   1   4       23.20       25.13      2.35 o
  10   1   4        0.46       -2.99      1.49 o
  11   1   4        1.62       -1.82      2.30 o
  12   1   4       26.89       27.39      3.56 o
 -15   2   4        2.15        1.96      2.30 o
 -14   2   4       56.85       53.69      4.51 o
 -13   2   4       44.24       41.98      3.23 o
 -12   2   4      453.93      441.79     14.84 o
 -11   2   4       12.92       11.77      1.87 o
 -10   2   4      721.71      707.52     11.27 o
  -9   2   4      393.81      426.23      7.31 o
  -8   2   4        0.49        2.24      1.52 o
  -7   2   4      102.00      101.52      2.07 o
  -6   2   4        4.85        3.49      0.58 o
  -5   2   4     1110.95     1240.72     14.06 o
  -4   2   4       56.91       52.47      1.82 o
  -3   2   4       74.41       76.18      1.98 o
  -2   2   4     4959.84     5129.89    101.38 o
  -1   2   4       85.17       72.27      1.53 o
   0   2   4     1743.66     1877.99     26.03 o
   1   2   4     4657.42     5063.99     69.22 o
   2   2   4      815.99      910.27     16.33 o
   4   2   4       25.48        8.44      3.45 o
   5   2   4      156.44       65.69      5.22 o
   6   2   4       38.91       42.06      2.56 o
   7   2   4      507.65      512.73     10.53 o
   8   2   4        2.32        4.86      1.59 o
   9   2   4       69.04       61.98      3.63 o
  10   2   4       30.65       23.62      3.08 o
  11   2   4        5.82        4.49      2.44 o
 -15   3   4       91.71       92.26      5.95 o
 -14   3   4       70.69       76.07      5.22 o
 -13   3   4      184.87      176.65     16.21 o
 -12   3   4        7.17        7.78      1.86 o
 -11   3   4        5.09        5.55      1.27 o
 -10   3   4        2.15        1.43      1.03 o
  -9   3   4      269.07      263.35      5.10 o
  -8   3   4        5.30        5.76      1.05 o
  -7   3   4      564.64      658.36      8.05 o
  -6   3   4        1.10        0.30      0.47 o
  -5   3   4      141.18      171.41      2.64 o
  -4   3   4      148.51      179.62      2.94 o
  -3   3   4        8.78        8.95      0.83 o
  -2   3   4        4.59        3.64      0.59 o
  -1   3   4      632.64      630.91      9.42 o
   0   3   4       87.01       80.59      2.15 o
   1   3   4       44.79       43.78      1.68 o
   2   3   4       31.07       25.06      1.64 o
   3   3   4        0.31        1.32      0.74 o
   4   3   4        2.97        1.58      0.64 o
   5   3   4       25.68       28.13      2.82 o
   6   3   4      323.06      335.80      7.70 o
   7   3   4      329.67      351.26      8.26 o
   8   3   4        3.74        2.33      2.31 o
   9   3   4       19.80       19.36      2.53 o
  10   3   4        0.10        1.54      2.51 o
  11   3   4        0.60        2.10      2.77 o
 -15   4   4       62.06       81.71      5.68 o
 -14   4   4      131.24      121.05      5.93 o
 -13   4   4       13.63       15.51      3.46 o
 -12   4   4       25.20       22.48      2.89 o
 -11   4   4        0.11        2.31      1.28 o
 -10   4   4       41.13       40.47      2.78 o
  -9   4   4      121.48      123.37      2.89 o
  -8   4   4        2.92        1.11      0.63 o
  -7   4   4      485.64      499.15      6.36 o
  -6   4   4      317.96      413.40      5.38 o
  -5   4   4      619.38      665.75      8.02 o
  -4   4   4      227.01      269.86      4.08 o
  -3   4   4        1.47        1.75      0.54 o
  -2   4   4     2574.75     2811.39     30.68 o
  -1   4   4      280.80      329.31      3.98 o
   0   4   4      375.17      342.50      5.15 o
   1   4   4     1352.36     1447.63     21.08 o
   2   4   4      291.10      292.15      5.62 o
   3   4   4       12.53       14.43      1.56 o
   4   4   4      383.77      348.78      8.24 o
   5   4   4       57.89       49.95      2.94 o
   6   4   4      106.92      107.20      4.13 o
   7   4   4      177.46      170.72      5.52 o
   8   4   4       20.40       19.81      2.52 o
   9   4   4       11.97       12.96      2.39 o
  10   4   4       99.15      114.12     16.58 o
 -15   5   4       16.83       13.89      2.92 o
 -14   5   4       15.07        7.72      2.37 o
 -13   5   4       27.58       29.36      3.30 o
 -12   5   4      265.26      262.59     10.72 o
 -11   5   4        0.34       -0.79      1.05 o
 -10   5   4       66.97       67.28      4.44 o
  -9   5   4       33.23       33.21      1.63 o
  -8   5   4      231.67      259.72      3.77 o
  -7   5   4       47.04       58.64      1.99 o
  -6   5   4        5.51       15.04      0.89 o
  -5   5   4       21.11       20.32      0.97 o
  -4   5   4       29.67       29.51      1.39 o
  -3   5   4      214.78      250.93      3.58 o
  -2   5   4       11.94       12.50      0.71 o
  -1   5   4      233.15      244.48      3.23 o
   0   5   4      105.29      113.29      2.53 o
   1   5   4      470.70      489.90      7.23 o
   2   5   4       40.16       43.70      1.82 o
   3   5   4      345.53      350.17      7.79 o
   4   5   4        8.98        9.02      1.65 o
   5   5   4       47.99       59.65      3.41 o
   6   5   4        1.25        1.11      1.54 o
   7   5   4       14.89       13.95      2.27 o
   8   5   4       18.27       17.04      3.14 o
   9   5   4       46.47       47.81      3.91 o
 -15   6   4       36.90       43.01      4.44 o
 -14   6   4        0.21       -0.13      2.06 o
 -13   6   4      326.22      304.59      8.15 o
 -12   6   4       57.49       70.65      4.40 o
 -11   6   4      513.20      518.86      9.37 o
 -10   6   4        0.72       -1.33      0.98 o
  -9   6   4        9.77        7.77      1.21 o
  -8   6   4      552.75      565.15      7.85 o
  -7   6   4        0.51        0.53      0.59 o
  -6   6   4        0.56        0.39      0.61 o
  -5   6   4       25.69       20.26      1.21 o
  -4   6   4      134.76      139.27      2.30 o
  -3   6   4      823.95      782.51      8.77 o
  -2   6   4      429.53      395.31      4.88 o
  -1   6   4      147.92      144.65      2.56 o
   0   6   4      110.41      118.41      2.79 o
   1   6   4     1009.77     1033.90     13.93 o
   2   6   4      342.98      370.74      6.74 o
   3   6   4      152.23      124.00      3.47 o
   4   6   4      159.87      128.13      4.61 o
   5   6   4       20.95       19.90      2.32 o
   6   6   4       27.04       23.46      2.64 o
   7   6   4       13.30       11.91      2.41 o
   8   6   4        0.38       -0.57      2.07 o
 -15   7   4       21.49       19.00      2.78 o
 -14   7   4       22.07       26.98      2.96 o
 -13   7   4       11.47       15.34      2.37 o
 -12   7   4      134.62      132.49      3.97 o
 -11   7   4      107.61       98.32      3.29 o
 -10   7   4       18.37       15.08      1.35 o
  -9   7   4        3.19        0.94      0.99 o
  -8   7   4       46.11       54.08      2.36 o
  -7   7   4      126.57      133.37      2.81 o
  -6   7   4        9.12       10.90      0.98 o
  -5   7   4      173.00      184.61      3.43 o
  -4   7   4       73.29       79.70      1.94 o
  -3   7   4       84.77       88.69      1.99 o
  -2   7   4      115.45      126.25      2.49 o
  -1   7   4        2.47        1.31      0.67 o
   0   7   4       16.34       18.35      1.55 o
   1   7   4      160.72      160.83      3.97 o
   2   7   4        1.12        0.71      1.12 o
   3   7   4       14.04       14.49      1.92 o
   4   7   4        8.19        4.25      1.78 o
   5   7   4        4.00        5.48      1.97 o
   6   7   4       10.66       12.94      2.43 o
   7   7   4       29.93       24.15      3.04 o
   8   7   4       11.56        9.33      3.09 o
 -15   8   4        0.55       -0.66      1.93 o
 -14   8   4       23.31       28.80      3.18 o
 -13   8   4       27.47       24.96      2.24 o
 -12   8   4       36.38       38.55      3.08 o
 -11   8   4        1.29        0.72      1.20 o
 -10   8   4      131.68      123.41      2.89 o
  -9   8   4       29.47       30.21      1.96 o
  -8   8   4       33.84       24.09      1.34 o
  -7   8   4       54.54       47.14      1.82 o
  -6   8   4      202.03      209.90      3.85 o
  -5   8   4      250.56      255.10      4.37 o
  -4   8   4       65.76       65.25      1.69 o
  -3   8   4     1187.22     1117.64     13.31 o
  -2   8   4     1711.77     1665.92     19.22 o
  -1   8   4       33.26       33.31      1.60 o
   0   8   4      280.05      304.13      6.03 o
   1   8   4      206.43      211.02      4.88 o
   2   8   4      286.39      299.94      8.08 o
   3   8   4      616.93      571.48     14.83 o
   4   8   4       64.21       64.85      3.23 o
   5   8   4       58.86       57.21      3.95 o
   6   8   4       14.79       14.97      2.63 o
   7   8   4        0.53        0.48      3.33 o
 -15   9   4       29.66       36.73      3.57 o
 -14   9   4      491.94      516.62     12.13 o
 -13   9   4        0.36        0.63      1.41 o
 -12   9   4        4.83        5.10      1.50 o
 -11   9   4        0.77        0.03      1.17 o
 -10   9   4       53.94       52.97      2.08 o
  -9   9   4        9.81       10.51      1.42 o
  -8   9   4      213.56      204.44      4.01 o
  -7   9   4       62.06       66.92      2.15 o
  -6   9   4      196.90      195.90      4.17 o
  -5   9   4       70.23       70.56      2.42 o
  -4   9   4       16.54       16.56      1.63 o
  -3   9   4      130.22      124.18      3.21 o
  -2   9   4        3.46        1.71      0.91 o
  -1   9   4        1.13        0.39      0.81 o
   0   9   4      146.36      144.66      4.00 o
   1   9   4        0.33       -0.67      1.22 o
   2   9   4       10.95       10.32      2.00 o
   3   9   4        7.87       11.23      1.87 o
   4   9   4       30.70       33.75      2.72 o
   5   9   4        4.84        5.12      2.28 o
 -15  10   4      228.25      280.87     10.42 o
 -14  10   4       34.90       35.27      3.09 o
 -13  10   4        0.12        0.62      1.61 o
 -12  10   4        0.32       -0.38      1.29 o
 -11  10   4       13.97       15.95      2.05 o
 -10  10   4       38.11       37.05      1.89 o
  -9  10   4      271.72      231.02      4.49 o
  -8  10   4      209.60      189.88      4.54 o
  -7  10   4      156.11      151.93      3.68 o
  -6  10   4      105.20      108.16      3.07 o
  -5  10   4       69.98       69.83      3.15 o
  -4  10   4       32.49       28.90      2.18 o
  -3  10   4        0.07       -1.95      1.06 o
  -2  10   4      327.00      323.63      6.05 o
  -1  10   4        0.46       -0.17      1.25 o
   0  10   4        3.58        3.94      1.27 o
   1  10   4        0.01       -2.00      1.36 o
   2  10   4      440.69      445.54      8.79 o
   3  10   4       10.78       10.29      2.05 o
   4  10   4       25.03       19.65      2.69 o
 -14  11   4       22.62       24.41      2.80 o
 -13  11   4        0.86        0.12      1.66 o
 -12  11   4        3.09        1.72      2.13 o
 -11  11   4       92.51       97.64      4.06 o
 -10  11   4        0.83        0.63      1.05 o
  -9  11   4       49.65       42.11      3.12 o
  -8  11   4       13.53       14.89      1.63 o
  -7  11   4        0.04        0.15      1.10 o
  -6  11   4       35.96       37.98      2.27 o
  -5  11   4       43.12       44.98      2.65 o
  -4  11   4        0.40       -0.68      1.65 o
  -3  11   4      120.84      112.29      3.58 o
  -2  11   4       99.94       93.53      3.18 o
  -1  11   4       72.91       78.17      5.24 o
   0  11   4        1.86        2.25      2.34 o
   1  11   4      167.71      167.98     16.82 o
   2  11   4       27.09       30.81      3.75 o
   3  11   4       61.63       62.11      7.60 o
 -13  12   4      111.90      120.93      4.90 o
 -12  12   4       40.06       42.30      6.03 o
 -11  12   4      312.41      279.23     18.17 o
 -10  12   4       16.35        9.42      1.58 o
  -9  12   4        0.85        2.29      1.98 o
  -8  12   4       43.64       37.93      2.95 o
  -7  12   4       30.63       32.71      2.17 o
  -6  12   4       18.98       15.05      1.76 o
  -5  12   4       15.58       13.17      1.75 o
  -4  12   4        6.01        6.11      1.53 o
  -3  12   4     1286.90     1285.25     21.00 o
  -2  12   4      454.86      454.68     11.62 o
  -1  12   4        0.26       -0.45      2.13 o
   0  12   4      123.75      124.81      5.70 o
   1  12   4       22.43       28.17      4.83 o
 -13  13   4       11.04        9.41      2.76 o
 -12  13   4      261.31      258.42     13.17 o
 -11  13   4       21.55       22.31      7.40 o
 -10  13   4       44.95       48.81      2.99 o
  -9  13   4       74.93       78.39      3.90 o
  -8  13   4      108.61      110.78      4.62 o
  -7  13   4       22.79       26.62      2.10 o
  -6  13   4      129.59      137.04      4.16 o
  -5  13   4       13.21       13.09      1.85 o
  -4  13   4       22.35       18.83      2.04 o
  -3  13   4       72.60       82.23      4.66 o
  -2  13   4       18.70       18.25      5.07 o
  -1  13   4      203.26      206.66     14.57 o
   0  13   4      113.54      108.11      5.62 o
 -11  14   4      241.74      284.24     12.05 o
 -10  14   4        1.99        2.77      1.76 o
  -9  14   4       10.34        6.95      1.96 o
  -8  14   4       10.19       16.04      3.11 o
  -7  14   4        1.04        2.74      1.44 o
  -6  14   4        7.38        5.38      1.64 o
  -5  14   4       39.65       44.32      3.75 o
  -4  14   4       88.09       90.49      5.44 o
  -3  14   4       81.55       75.83      4.97 o
   2 -16   5      174.99      181.08      9.15 o
   3 -16   5       59.66       61.30      5.78 o
   4 -16   5        0.14       -4.61      2.30 o
   5 -16   5        1.02       -3.51      2.22 o
   6 -16   5        0.77       -1.14      2.31 o
   7 -16   5        2.12        2.32      1.72 o
   8 -16   5      134.71      138.62      6.07 o
   9 -16   5       15.80       17.34      2.81 o
  10 -16   5      338.74      369.16     29.85 o
  -1 -15   5       48.95       48.80      4.77 o
   0 -15   5       68.86       67.83      5.75 o
   1 -15   5        4.87        1.20      2.49 o
   2 -15   5       21.44       24.51      3.97 o
   3 -15   5      227.04      233.11     10.30 o
   4 -15   5        2.04        3.76      2.73 o
   5 -15   5        9.30        1.78      1.63 o
   6 -15   5        4.61        1.67      1.86 o
   7 -15   5        0.00       -2.51      1.35 o
   8 -15   5       67.23       86.07      4.92 o
   9 -15   5        5.71        4.08      2.43 o
  10 -15   5       48.80       67.14      5.32 o
  11 -15   5        8.88        6.18      2.58 o
  -3 -14   5        9.91        8.63      3.28 o
  -2 -14   5       15.60       13.36      2.25 o
  -1 -14   5        3.66        1.75      1.72 o
   0 -14   5        2.06        2.72      1.60 o
   1 -14   5       43.16       41.16      4.51 o
   2 -14   5       41.41       42.40      4.60 o
   3 -14   5       68.83       70.56      5.38 o
   4 -14   5        0.05       -1.00      1.78 o
   5 -14   5       21.07       17.93      1.96 o
   6 -14   5        5.50        5.72      2.07 o
   7 -14   5       51.51       46.19      3.52 o
   8 -14   5        1.58       -0.79      1.94 o
   9 -14   5      157.96      183.26      7.86 o
  10 -14   5      341.49      340.87     10.83 o
  11 -14   5       59.93       55.39      4.77 o
  12 -14   5       31.85       39.68      4.19 o
  -4 -13   5       64.16       60.39      4.71 o
  -3 -13   5       95.90      102.95      4.98 o
  -2 -13   5        0.22        0.59      1.59 o
  -1 -13   5       45.13       47.58      3.16 o
   0 -13   5        0.07        1.18      1.39 o
   1 -13   5        3.30        2.31      1.74 o
   2 -13   5        4.45        5.31      1.60 o
   3 -13   5      218.08      213.70      5.19 o
   4 -13   5      259.38      246.88      5.69 o
   5 -13   5        4.67        1.80      1.31 o
   6 -13   5      367.37      357.47      7.25 o
   7 -13   5        9.35       10.70      2.43 o
   8 -13   5      189.40      187.44      7.18 o
   9 -13   5      129.13      127.12     10.27 o
  10 -13   5       20.48       19.95      3.00 o
  11 -13   5       89.19       87.34      5.27 o
  12 -13   5        5.32        6.01      2.28 o
  13 -13   5        3.04        7.92      2.53 o
  -5 -12   5      106.35       99.44      5.70 o
  -4 -12   5      100.18      104.14      4.75 o
  -3 -12   5      102.95      114.78      4.03 o
  -2 -12   5       49.73       52.25      3.44 o
  -1 -12   5      111.45      101.62      3.58 o
   0 -12   5       18.63       22.89      3.87 o
   1 -12   5       63.41       62.63      3.24 o
   2 -12   5      233.93      230.99      5.90 o
   3 -12   5       11.64       14.20      1.61 o
   4 -12   5      352.03      330.39      6.64 o
   5 -12   5       21.12       24.53      1.91 o
   6 -12   5      273.57      270.69      9.98 o
   7 -12   5       25.93       25.38      2.91 o
   8 -12   5        0.11        1.91      1.70 o
   9 -12   5       13.18       15.70      2.50 o
  10 -12   5       42.34       36.47      4.91 o
  11 -12   5        0.37       -0.99      1.60 o
  12 -12   5       42.60       49.02      6.72 o
  13 -12   5       20.18       23.06      3.23 o
  -7 -11   5       83.77       70.07      6.53 o
  -6 -11   5       54.76       49.42      7.38 o
  -5 -11   5        5.08        0.14      3.30 o
  -4 -11   5      258.10      300.02      6.87 o
  -3 -11   5      678.20      685.57     12.66 o
  -2 -11   5      458.55      471.97      9.30 o
  -1 -11   5        0.71        1.66      1.25 o
   0 -11   5        0.95        0.61      0.94 o
   1 -11   5       15.22       14.91      1.12 o
   2 -11   5      292.10      273.72      5.62 o
   3 -11   5        5.57        2.19      1.06 o
   4 -11   5     1022.58      918.16     14.28 o
   5 -11   5      466.38      406.59      9.17 o
   6 -11   5      241.59      227.52      7.37 o
   7 -11   5       61.58       64.24      3.97 o
   8 -11   5      101.22       75.17      7.52 o
   9 -11   5       99.69      100.09      5.22 o
  10 -11   5       11.07       10.50      2.12 o
  11 -11   5       65.43       65.69      4.16 o
  12 -11   5       15.01       12.48      2.53 o
  13 -11   5      543.96      580.72     15.89 o
  14 -11   5        1.02        0.61      1.96 o
  -8 -10   5       85.88       82.56      7.09 o
  -7 -10   5      207.27      174.69      7.32 o
  -6 -10   5       74.49       67.05      7.19 o
  -5 -10   5       40.98       36.77      3.28 o
  -4 -10   5       40.86       34.91      2.32 o
  -3 -10   5        1.56        3.70      1.36 o
  -2 -10   5        9.70        8.63      1.25 o
  -1 -10   5      132.29      130.00      4.12 o
   0 -10   5      219.39      222.36      4.05 o
   1 -10   5        0.77       -0.15      0.65 o
   2 -10   5      105.88      113.21      2.77 o
   3 -10   5        7.29       13.45      1.33 o
   4 -10   5       15.36       21.36      1.57 o
   5 -10   5      192.19      190.86      6.39 o
   6 -10   5     1146.43     1138.32     24.34 o
   7 -10   5     1250.68     1183.00     25.23 o
   8 -10   5       30.28       33.55      2.89 o
   9 -10   5        2.69       -0.34      1.24 o
  10 -10   5        6.51        3.66      1.65 o
  11 -10   5        0.51       -0.31      2.46 o
  12 -10   5        0.94       -0.93      2.48 o
  13 -10   5       93.54       89.41      4.95 o
  14 -10   5       59.07       59.27      7.69 o
  -9  -9   5        9.09        3.88      3.80 o
  -8  -9   5       30.81       39.49      4.23 o
  -7  -9   5       17.09       14.61      2.89 o
  -6  -9   5        3.23        5.29      5.10 o
  -5  -9   5       35.31       30.01      2.15 o
  -4  -9   5       70.55       70.51      2.99 o
  -3  -9   5      151.47      149.38      5.97 o
  -2  -9   5        2.03        0.78      0.91 o
  -1  -9   5      426.17      419.94      6.39 o
   0  -9   5      145.37      130.86      2.78 o
   1  -9   5      108.70      124.49      2.38 o
   2  -9   5        0.00        0.05      0.73 o
   3  -9   5      209.92      231.68      4.63 o
   4  -9   5        1.58        1.71      1.23 o
   5  -9   5      761.02      735.37     16.38 o
   6  -9   5      274.97      266.63     13.85 o
   7  -9   5     7515.99     6969.51    131.94 o
   8  -9   5        2.65        0.59      1.26 o
   9  -9   5       50.20       47.44      3.14 o
  10  -9   5       12.17        9.07      1.86 o
  11  -9   5       39.00       43.15      4.52 o
  12  -9   5        5.36       10.38      2.13 o
  13  -9   5        8.81        8.56      2.19 o
  14  -9   5       17.03       15.23      2.76 o
  -9  -8   5       81.41       98.75      6.00 o
  -8  -8   5        1.87       -1.59      2.21 o
  -7  -8   5       22.04       22.01      4.46 o
  -6  -8   5       28.01       23.96      1.84 o
  -5  -8   5       20.29       25.69      1.95 o
  -4  -8   5      380.20      384.65     11.09 o
  -3  -8   5        4.54        2.13      0.96 o
  -2  -8   5      805.12      781.08     11.82 o
  -1  -8   5     1330.19     1269.89     16.21 o
   0  -8   5      209.37      222.55      3.75 o
   1  -8   5       10.58       11.32      1.01 o
   2  -8   5       98.72      107.46      2.73 o
   3  -8   5      253.02      278.82      5.24 o
   4  -8   5      562.34      565.23     10.28 o
   6  -8   5        2.54        0.05      0.55 o
   7  -8   5     2256.37     2158.13     42.61 o
   8  -8   5     1998.01     1913.76     38.19 o
   9  -8   5      355.49      312.17      8.41 o
  10  -8   5        1.03        0.20      1.26 o
  11  -8   5       76.54       68.49      3.81 o
  12  -8   5       13.99       18.43      3.71 o
  13  -8   5        0.37       -0.23      1.70 o
  14  -8   5        1.19        0.84      1.71 o
 -10  -7   5       50.97       58.03      5.03 o
  -9  -7   5       78.76       76.26      5.17 o
  -8  -7   5       35.40       31.85      2.79 o
  -7  -7   5       20.54       21.33      2.34 o
  -6  -7   5        4.89        5.72      1.02 o
  -5  -7   5      175.20      186.11      3.69 o
  -4  -7   5      710.34      704.87      9.73 o
  -3  -7   5       62.41       71.32      2.53 o
  -2  -7   5      505.80      481.85      7.91 o
  -1  -7   5       39.70       51.35      1.60 o
   0  -7   5     1188.61     1360.09     15.54 o
   1  -7   5        0.80        0.00      0.53 o
   2  -7   5       18.99       28.68      1.45 o
   3  -7   5       98.15       84.72      2.87 o
   4  -7   5      171.00      156.07      4.65 o
   5  -7   5       22.55       23.37      1.50 o
   6  -7   5     1758.13     1726.28     27.59 o
   7  -7   5       61.30       57.43      2.75 o
   8  -7   5     1313.64     1239.46     25.39 o
   9  -7   5       15.96       11.13      3.01 o
  10  -7   5       19.76       14.60      1.93 o
  11  -7   5       24.09       29.41      6.07 o
  12  -7   5       45.32       47.15      3.43 o
  13  -7   5       91.81       86.04      5.89 o
  14  -7   5      162.20      169.93      6.69 o
 -11  -6   5        3.08        2.73      2.52 o
 -10  -6   5       20.18       18.04      2.60 o
  -9  -6   5        6.92        3.22      1.77 o
  -8  -6   5       31.22       31.38      2.60 o
  -7  -6   5       22.39       12.38      1.58 o
  -6  -6   5      176.42      182.74      3.60 o
  -5  -6   5      202.31      186.84      4.33 o
  -4  -6   5       11.57       16.54      2.02 o
  -3  -6   5       96.80       95.74      2.75 o
  -2  -6   5       73.19       53.49      2.21 o
  -1  -6   5       33.41       21.88      1.04 o
   0  -6   5        1.42        2.08      0.47 o
   1  -6   5       93.97      112.76      3.14 o
   2  -6   5       13.20       12.23      1.30 o
   3  -6   5        9.97        8.69      0.87 o
   4  -6   5       48.53       63.98      6.92 o
   5  -6   5       31.39       35.42      1.56 o
   6  -6   5      607.03      608.17     10.67 o
   7  -6   5      159.86      156.43      3.22 o
   8  -6   5        0.23       -1.03      0.96 o
   9  -6   5      298.29      272.04      7.22 o
  10  -6   5      108.47       96.83      8.50 o
  11  -6   5       12.17       17.60      2.09 o
  12  -6   5        7.27        5.07      1.74 o
  13  -6   5        0.63        0.46      1.99 o
  14  -6   5       95.88       93.42      5.07 o
 -12  -5   5       31.07       29.54      3.61 o
 -11  -5   5      220.24      213.39      6.59 o
 -10  -5   5       34.81       38.23      3.07 o
  -9  -5   5       28.91       26.58      2.52 o
  -8  -5   5        9.85       11.22      1.54 o
  -7  -5   5      389.43      347.51      5.51 o
  -6  -5   5      402.11      449.10      8.51 o
  -5  -5   5       43.77       37.32      1.57 o
  -4  -5   5        0.85        0.24      0.54 o
  -3  -5   5       89.68       85.81      2.35 o
  -2  -5   5       12.95       10.96      0.81 o
  -1  -5   5      464.48      572.69      7.52 o
   0  -5   5      232.96      261.48      4.47 o
   1  -5   5     1575.90     1801.53     25.32 o
   2  -5   5        9.11       13.58      1.86 o
   3  -5   5      370.12      432.91     10.16 o
   4  -5   5      202.45      224.16      3.84 o
   5  -5   5       92.75       81.73      1.88 o
   6  -5   5      458.57      477.82      5.96 o
   7  -5   5      179.04      186.10      3.05 o
   8  -5   5       78.57       71.06      2.62 o
   9  -5   5      455.29      325.50      6.83 o
  10  -5   5        0.89        3.25      1.33 o
  11  -5   5       10.07       13.73      1.88 o
  12  -5   5        0.73        2.15      1.57 o
  13  -5   5       81.30       81.73     14.50 o
  14  -5   5       10.61       11.74      2.88 o
 -12  -4   5       17.78       11.57      2.43 o
 -11  -4   5       98.29      102.26      4.61 o
 -10  -4   5        0.86        2.01      1.49 o
  -9  -4   5       70.97       71.59      3.78 o
  -8  -4   5       32.03       15.48      1.62 o
  -7  -4   5        3.79        0.26      1.04 o
  -6  -4   5        3.27        1.79      0.97 o
  -5  -4   5      124.51      132.94      2.96 o
  -4  -4   5      121.66      140.59      3.15 o
  -3  -4   5       99.58      101.61      2.34 o
  -2  -4   5       73.22       81.01      1.77 o
  -1  -4   5     1776.05     1923.67     26.81 o
   0  -4   5      220.78      252.01      7.13 o
   1  -4   5        6.97        1.45      1.37 o
   2  -4   5      663.37      748.93      9.82 o
   3  -4   5     1159.46     1348.91     22.70 o
   5  -4   5       50.63       38.23      1.63 o
   6  -4   5       85.09      103.89      2.79 o
   7  -4   5      180.92      171.04      2.68 o
   8  -4   5       80.59       61.03      2.23 o
   9  -4   5       27.35       11.71      1.32 o
  10  -4   5      140.96      140.89      4.15 o
  11  -4   5       21.36       24.31      2.10 o
  12  -4   5        9.59        9.90      2.45 o
  13  -4   5       11.10       12.28      2.84 o
  14  -4   5       16.18       18.07      3.40 o
 -13  -3   5       41.60       36.33      3.37 o
 -12  -3   5      154.57      149.92      5.62 o
 -11  -3   5       43.37       40.51      2.59 o
 -10  -3   5       56.35       62.26      3.65 o
  -9  -3   5      287.20      289.24      9.65 o
  -8  -3   5       31.68       28.91      1.89 o
  -7  -3   5      189.98      169.31      3.24 o
  -6  -3   5      178.02      169.22      3.16 o
  -5  -3   5        5.69       14.69      4.36 o
  -4  -3   5        5.20        5.70      0.69 o
  -3  -3   5     1359.97     1575.77     25.71 o
  -2  -3   5      292.25      387.36      7.95 o
   0  -3   5       48.04       42.46      1.29 o
   2  -3   5     9670.90     9910.13    274.57 o
   3  -3   5     1021.98     1041.26    112.39 o
   4  -3   5        4.05        1.06      0.69 o
   5  -3   5      279.22      304.77      5.61 o
   6  -3   5       47.72       46.29      2.03 o
   7  -3   5      148.91      157.95      2.76 o
   8  -3   5       92.95       57.45      2.09 o
   9  -3   5      198.05      181.55      4.64 o
  10  -3   5       83.76       87.25      5.05 o
  11  -3   5       22.27       26.21      2.58 o
  12  -3   5       46.17       43.51      3.46 o
  13  -3   5       33.24       41.61      4.26 o
 -13  -2   5       28.27       28.73      3.66 o
 -12  -2   5        0.08       -2.63      1.31 o
 -11  -2   5       10.40       11.99      1.70 o
 -10  -2   5       18.83       24.44      1.98 o
  -9  -2   5        0.06        0.98      1.24 o
  -8  -2   5       71.83       78.80      2.81 o
  -7  -2   5      124.29      123.45      2.56 o
  -6  -2   5        9.31       10.57      0.90 o
  -5  -2   5      100.26      118.38      2.36 o
  -4  -2   5        6.16        7.90      0.96 o
  -3  -2   5      339.09      369.91      8.34 o
  -1  -2   5      107.28       98.98      3.06 o
   0  -2   5     1608.70     1587.75     26.28 o
   1  -2   5       57.01       53.49      1.56 o
   2  -2   5     1303.65     1368.85     30.10 o
   3  -2   5       41.87       57.32      2.74 o
   4  -2   5     1077.22     1214.81     18.16 o
   5  -2   5       77.12       79.09      3.06 o
   6  -2   5        5.24        8.00      0.64 o
   7  -2   5       97.32       78.44      2.53 o
   8  -2   5       17.82       13.47      1.27 o
   9  -2   5       26.82       30.95      1.91 o
  10  -2   5      168.73      166.24     10.21 o
  11  -2   5      141.43      153.70     17.71 o
  12  -2   5      142.85      153.19      7.70 o
  13  -2   5       52.90       62.05      5.49 o
 -14  -1   5       15.12       22.44      4.73 o
 -13  -1   5      133.27      140.70      5.52 o
 -12  -1   5        0.60       -1.51      1.29 o
 -11  -1   5       27.37       25.71      2.08 o
 -10  -1   5       11.40        8.77      1.40 o
  -9  -1   5       77.87       86.08      2.94 o
  -8  -1   5        0.05        0.40      0.92 o
  -7  -1   5       10.15       13.65      1.07 o
  -6  -1   5      133.46      139.95      2.66 o
  -5  -1   5      546.68      579.49      7.74 o
  -4  -1   5     2596.00     2929.24     39.18 o
  -2  -1   5      625.45      613.27     15.42 o
  -1  -1   5     1841.54     1925.62     38.62 o
   0  -1   5      226.82      223.99      5.53 o
   1  -1   5      999.07     1000.09     28.63 o
   2  -1   5       18.93       17.83      1.06 o
   3  -1   5     8542.25     8985.27    125.13 o
   4  -1   5      966.83     1035.20     18.38 o
   5  -1   5       48.20       53.79      1.83 o
   6  -1   5     1015.31      974.54     21.70 o
   7  -1   5      840.29      813.12     12.68 o
   8  -1   5      151.96      143.58      4.89 o
   9  -1   5      163.98      171.09      4.92 o
  10  -1   5       16.87       18.88      2.37 o
  11  -1   5      159.74      168.88      6.31 o
  12  -1   5        0.63        2.04      3.48 o
 -14   0   5      169.58      163.32      6.07 o
 -13   0   5        1.02       -0.22      1.83 o
 -12   0   5       32.14       35.38      2.40 o
 -11   0   5       28.34       30.29      2.14 o
 -10   0   5       36.42       35.53      2.16 o
  -9   0   5      555.00      547.44      9.15 o
  -8   0   5       17.42       19.74      1.03 o
  -7   0   5        8.80       10.60      0.87 o
  -6   0   5      624.64      723.62      9.44 o
  -5   0   5      867.80      921.52     11.95 o
  -4   0   5      204.43      214.03      4.77 o
  -3   0   5      847.74      828.74     13.72 o
  -2   0   5      356.04      370.88     13.78 o
  -1   0   5     2297.56     2295.13     51.22 o
   1   0   5      141.64       78.58      9.38 o
   2   0   5       78.39       93.12      1.78 o
   3   0   5      133.61      137.17      2.52 o
   4   0   5       14.04       10.93      0.81 o
   5   0   5      246.56      259.16      4.93 o
   6   0   5        8.44        5.98      1.00 o
   7   0   5      572.50      539.24     10.54 o
   8   0   5       12.81       13.20      1.66 o
   9   0   5       27.16       28.28      2.41 o
  10   0   5      184.73      189.02      6.82 o
  11   0   5       33.42       43.01      3.73 o
  12   0   5        2.69        0.46      2.42 o
 -15   1   5      103.26       84.98      5.93 o
 -14   1   5       68.77       70.78      4.36 o
 -13   1   5        8.01       10.58      2.18 o
 -12   1   5       20.36       23.10      2.02 o
 -11   1   5       45.91       40.01      2.31 o
 -10   1   5        5.59        6.17      1.26 o
  -9   1   5      258.56      253.74      5.11 o
  -8   1   5        0.45        1.57      0.63 o
  -7   1   5      191.51      207.47      3.49 o
  -6   1   5       41.98       45.41      1.52 o
  -5   1   5       50.22       49.24      1.46 o
  -4   1   5      319.78      339.30      5.33 o
  -3   1   5      314.80      351.21      6.40 o
  -2   1   5     1537.75     1655.30     33.93 o
  -1   1   5     2960.28     3119.86     60.35 o
   0   1   5     4557.11     2466.80     62.92 o
   1   1   5      143.38      193.15      3.91 o
   2   1   5       59.36       66.86      4.22 o
   3   1   5       39.96       40.56      1.45 o
   4   1   5      127.75      147.47      3.14 o
   5   1   5     1207.82     1167.07     20.00 o
   6   1   5     1586.11     1536.79     26.01 o
   7   1   5       33.43       28.73      2.17 o
   8   1   5      261.41      266.08      8.87 o
   9   1   5       53.48       50.13      3.20 o
  10   1   5       61.09       57.37      3.54 o
  11   1   5        0.00       -2.69      1.89 o
 -15   2   5       20.86       22.61      3.53 o
 -14   2   5       21.11       22.80      5.72 o
 -13   2   5       81.74       70.36      4.99 o
 -12   2   5       31.03       34.39      2.27 o
 -11   2   5        2.55        3.49      1.26 o
 -10   2   5        8.08        5.90      1.22 o
  -9   2   5        0.79       -0.33      0.87 o
  -8   2   5       43.65       44.49      2.10 o
  -7   2   5      106.56       79.27      2.31 o
  -6   2   5      199.45      181.60      3.49 o
  -5   2   5       84.37       73.50      1.82 o
  -4   2   5      831.26      873.54     11.18 o
  -3   2   5       24.42       34.88      1.14 o
  -2   2   5      809.22      859.75     12.56 o
  -1   2   5     1099.42     1184.03     14.85 o
   0   2   5       12.57       16.05      1.20 o
   1   2   5      212.41      233.29      4.38 o
   2   2   5       84.89       67.39      3.75 o
   3   2   5        5.65        1.27      1.00 o
   4   2   5       32.23        0.47      0.37 o
   5   2   5      401.68      367.55      7.84 o
   6   2   5      130.65      125.85      4.15 o
   7   2   5      168.33      164.76      4.98 o
   8   2   5       16.27       12.66      1.95 o
   9   2   5        6.17        5.62      3.31 o
  10   2   5       71.22       67.75      3.90 o
  11   2   5       36.33       29.16      3.54 o
 -15   3   5        3.26        3.27      2.24 o
 -14   3   5       55.60       48.66      5.95 o
 -13   3   5        3.34        5.07      2.04 o
 -12   3   5      376.80      370.32      7.21 o
 -11   3   5      259.04      266.70      5.59 o
 -10   3   5      123.60      117.68      4.03 o
  -9   3   5       62.90       62.40      2.23 o
  -8   3   5       73.42       78.20      1.92 o
  -7   3   5      546.46      574.38      7.25 o
  -6   3   5     1773.93     1911.13     21.44 o
  -5   3   5     1260.86     1506.72     18.92 o
  -4   3   5      124.58      149.96      2.65 o
  -3   3   5     3002.76     3288.42     32.95 o
  -2   3   5        0.26        0.64      0.46 o
  -1   3   5      152.30      182.92      3.47 o
   0   3   5     1554.35     1746.15     24.93 o
   1   3   5     1451.47     1516.91     21.98 o
   2   3   5        3.56        8.58      1.03 o
   3   3   5       12.83        2.98      0.71 o
   4   3   5       42.93       45.70      3.12 o
   5   3   5      212.79      180.32      5.03 o
   6   3   5        0.20        0.28      1.65 o
   7   3   5      137.57      137.58      4.74 o
   8   3   5        3.48        6.05      1.82 o
   9   3   5       12.97       13.42      2.38 o
  10   3   5      108.62      129.29      5.33 o
 -15   4   5        1.79        3.79      2.38 o
 -14   4   5        0.47       -1.18      2.11 o
 -13   4   5       89.10       88.99      3.90 o
 -12   4   5       69.15       61.37      3.19 o
 -11   4   5      411.28      403.31      8.74 o
 -10   4   5      181.55      174.74      3.76 o
  -9   4   5        2.89        2.72      1.02 o
  -8   4   5        2.88        0.94      0.64 o
  -7   4   5      461.45      476.55      6.23 o
  -6   4   5      136.99      137.36      2.46 o
  -5   4   5     1654.34     1687.75     21.12 o
  -4   4   5     1063.55     1199.58     15.27 o
  -3   4   5      819.15      930.57     10.83 o
  -2   4   5      197.73      235.10      3.32 o
  -1   4   5      521.37      540.66      6.84 o
   0   4   5      214.44      220.87      3.79 o
   1   4   5       24.04       28.02      1.66 o
   2   4   5       26.94       33.82      1.89 o
   3   4   5       73.78       81.11      3.62 o
   4   4   5      158.26      157.51      4.71 o
   5   4   5      450.80      452.39      9.74 o
   6   4   5        7.99        9.53      1.91 o
   7   4   5      270.58      267.31      7.97 o
   8   4   5       30.55       31.54      2.99 o
   9   4   5      209.75      220.91      8.90 o
  10   4   5        1.01       -0.42      2.82 o
 -15   5   5        6.99        3.84      2.15 o
 -14   5   5        0.69        0.97      1.73 o
 -13   5   5      105.08      110.85      3.80 o
 -12   5   5      207.98      210.40      5.15 o
 -11   5   5       33.23       34.15      2.17 o
 -10   5   5       17.19       15.49      1.53 o
  -9   5   5       40.51       34.77      1.72 o
  -8   5   5       14.90       10.69      0.91 o
  -7   5   5      488.96      524.60      7.54 o
  -6   5   5        1.59       -0.09      0.53 o
  -5   5   5       31.80       39.11      1.36 o
  -4   5   5      282.09      359.85      5.42 o
  -3   5   5       37.88       39.42      1.76 o
  -2   5   5       44.90       46.26      1.22 o
  -1   5   5        2.35        4.82      0.51 o
   0   5   5      472.47      581.94      8.33 o
   1   5   5      213.02      193.67      4.76 o
   2   5   5        1.80        0.90      0.99 o
   3   5   5      102.91       70.43      3.20 o
   4   5   5     1104.84      981.40     18.07 o
   5   5   5        0.52        0.28      1.44 o
   6   5   5        0.74        0.54      1.59 o
   7   5   5        0.12        0.63      1.73 o
   8   5   5       87.76       82.33      4.63 o
   9   5   5       55.56       65.21      7.61 o
 -15   6   5      167.15      174.35      8.01 o
 -14   6   5       22.05       18.84      2.64 o
 -13   6   5      202.69      208.40      6.45 o
 -12   6   5      118.22      116.20      3.75 o
 -11   6   5       28.05       24.63      1.97 o
 -10   6   5      281.55      283.15      5.84 o
  -9   6   5      174.71      180.31      4.20 o
  -8   6   5      438.93      427.63      6.38 o
  -7   6   5        1.24        1.42      0.66 o
  -6   6   5      480.26      479.35      6.33 o
  -5   6   5       11.46       10.24      0.99 o
  -4   6   5       90.11       98.62      2.35 o
  -3   6   5        0.98        1.60      0.55 o
  -2   6   5       17.19       19.14      0.92 o
  -1   6   5     1446.52     1485.70     17.07 o
   0   6   5        6.08        4.70      1.17 o
   1   6   5      103.50      101.14      2.72 o
   2   6   5        8.82        4.55      1.18 o
   3   6   5       22.59       19.41      3.00 o
   4   6   5       67.82       71.89      3.81 o
   5   6   5       53.92       47.79      3.33 o
   6   6   5        0.20        1.11      1.78 o
   7   6   5      115.03      130.99      5.40 o
   8   6   5        5.79        7.07      3.07 o
 -15   7   5        2.48        0.25      2.02 o
 -14   7   5       51.73       47.13      2.94 o
 -13   7   5      137.98      142.10      4.38 o
 -12   7   5       12.65       12.62      1.72 o
 -11   7   5       32.35       35.25      2.25 o
 -10   7   5       47.38       49.43      2.50 o
  -9   7   5       53.66       68.05      4.23 o
  -8   7   5      484.26      480.26      7.09 o
  -7   7   5       85.57       92.72      2.42 o
  -6   7   5       60.39       60.84      1.72 o
  -5   7   5       49.38       46.50      1.84 o
  -4   7   5       53.07       51.98      1.75 o
  -3   7   5     1200.98     1160.95     12.73 o
  -2   7   5      932.36      884.39     10.77 o
  -1   7   5      313.99      331.43      4.77 o
   0   7   5       85.22       73.54      4.48 o
   1   7   5      360.47      379.91      7.10 o
   2   7   5       53.61       43.33      2.43 o
   3   7   5       36.62       27.00      2.57 o
   4   7   5        4.50        4.79      1.90 o
   5   7   5        9.01        4.76      1.96 o
   6   7   5        6.60        7.01      2.23 o
   7   7   5      118.01      134.74      5.78 o
 -15   8   5        2.99        7.41      2.28 o
 -14   8   5       40.49       35.80      2.72 o
 -13   8   5      122.85      128.16      4.13 o
 -12   8   5      100.31      100.48      3.62 o
 -11   8   5      103.97       90.69      3.47 o
 -10   8   5      238.54      227.09      5.18 o
  -9   8   5        6.32        3.93      1.17 o
  -8   8   5      105.55      103.60      2.62 o
  -7   8   5       47.20       42.14      1.82 o
  -6   8   5       59.87       59.38      2.24 o
  -5   8   5      870.32      887.75     11.96 o
  -4   8   5        1.05       -1.41      0.74 o
  -3   8   5      100.01       93.89      2.30 o
  -2   8   5       28.56       28.95      1.39 o
  -1   8   5      260.78      270.35      5.97 o
   0   8   5      112.49      113.50      3.44 o
   1   8   5       26.86       25.62      2.02 o
   2   8   5       81.47       84.09      3.29 o
   3   8   5      144.81      154.07      5.21 o
   4   8   5       29.32       30.18      3.04 o
   5   8   5       24.44       20.21      3.49 o
   6   8   5        6.91        7.01      2.47 o
 -15   9   5       36.08       39.28      3.16 o
 -14   9   5       69.22       69.29      3.58 o
 -13   9   5        2.90        2.16      1.51 o
 -12   9   5       22.03       19.66      2.01 o
 -11   9   5      112.08      111.59      2.91 o
 -10   9   5       31.09       23.46      2.29 o
  -9   9   5      371.78      339.69      6.75 o
  -8   9   5       27.00       21.27      1.44 o
  -7   9   5        4.07        4.71      1.17 o
  -6   9   5       90.91       84.01      3.13 o
  -5   9   5        0.92        1.22      1.15 o
  -4   9   5       18.45       20.48      2.98 o
  -3   9   5     1937.59     1922.48     22.16 o
  -2   9   5      310.36      319.67      5.30 o
  -1   9   5        4.80        6.88      1.43 o
   0   9   5       14.06       10.45      1.79 o
   1   9   5       36.10       39.84      2.52 o
   2   9   5        9.34       10.64      1.81 o
   3   9   5        0.00        0.35      1.84 o
   4   9   5       23.02       25.30      2.53 o
   5   9   5        4.60        5.30      2.28 o
 -14  10   5        1.54        1.77      1.81 o
 -13  10   5        0.16        2.08      1.56 o
 -12  10   5        0.41       -0.75      1.31 o
 -11  10   5       36.52       39.79      1.97 o
 -10  10   5      213.07      203.95      4.28 o
  -9  10   5        1.78        2.62      2.41 o
  -8  10   5        8.75        9.53      1.34 o
  -7  10   5      143.56      148.50      3.70 o
  -6  10   5        7.84        7.74      1.45 o
  -5  10   5      196.29      206.77      5.17 o
  -4  10   5      493.69      508.44      9.74 o
  -3  10   5      170.78      170.14      4.48 o
  -2  10   5       39.46       39.85      3.34 o
  -1  10   5       12.29       11.11      1.66 o
   0  10   5       26.38       29.61      2.32 o
   1  10   5        0.05        1.25      1.56 o
   2  10   5        4.69        6.06      1.88 o
   3  10   5       14.96       13.71      2.21 o
   4  10   5        1.62        5.21      2.01 o
 -14  11   5      101.39       97.08      4.68 o
 -13  11   5        2.74        0.14      2.50 o
 -12  11   5       10.82       10.50      2.45 o
 -11  11   5      155.14      151.59      4.39 o
 -10  11   5        7.82       11.79      1.67 o
  -9  11   5        0.04        1.66      1.64 o
  -8  11   5       37.51       33.87      4.40 o
  -7  11   5      143.67      157.55      5.61 o
  -6  11   5      202.59      221.96      6.28 o
  -5  11   5      812.42      858.68     17.63 o
  -4  11   5       87.84       92.73      3.87 o
  -3  11   5      103.70      113.53      4.16 o
  -2  11   5      497.93      468.34     19.55 o
  -1  11   5        3.95        5.29      2.13 o
   0  11   5      249.78      275.56      8.90 o
   1  11   5      146.00      159.30      7.30 o
   2  11   5       42.64       43.37      4.36 o
 -13  12   5       72.07       77.80      5.06 o
 -12  12   5       21.28       16.92      2.95 o
 -11  12   5       14.95       15.17      1.83 o
 -10  12   5       21.63       23.94      3.36 o
  -9  12   5        1.41        0.87      1.53 o
  -8  12   5       94.65       96.56      3.28 o
  -7  12   5       37.08       44.30      2.56 o
  -6  12   5       31.10       36.40      2.42 o
  -5  12   5        0.29       -0.48      1.30 o
  -4  12   5       24.96       20.89      2.03 o
  -3  12   5      293.44      300.82      8.82 o
  -2  12   5      333.92      319.58     14.19 o
  -1  12   5        0.04        2.51      2.37 o
   0  12   5       16.91        9.50      3.70 o
   1  12   5        6.10        6.47      3.76 o
 -12  13   5       68.86       84.81     13.76 o
 -11  13   5        1.96        4.03      1.54 o
 -10  13   5      107.14      105.11      4.46 o
  -9  13   5        0.06        0.38      2.37 o
  -8  13   5       17.23       18.76      3.07 o
  -7  13   5       44.14       47.75      2.75 o
  -6  13   5      106.08      121.11      8.13 o
  -5  13   5      400.61      426.21      8.74 o
  -4  13   5      374.62      390.16      8.11 o
  -3  13   5       75.57       62.75      4.39 o
  -2  13   5       29.32       33.81      3.65 o
  -1  13   5       32.38       40.50      7.33 o
 -10  14   5        0.02        0.22      1.67 o
  -9  14   5       18.84       16.19      2.43 o
  -8  14   5        6.26        6.29      3.13 o
  -7  14   5      122.59      132.84      4.60 o
  -6  14   5        9.81       11.61      1.91 o
  -5  14   5       78.23       80.54      4.83 o
  -4  14   5      241.25      257.33     13.55 o
   6 -17   6        0.66        2.77      3.06 o
   1 -16   6      209.77      220.31     10.11 o
   2 -16   6      138.41      135.52      7.87 o
   3 -16   6      216.06      240.69     10.83 o
   4 -16   6       37.66       36.01      4.90 o
   5 -16   6       67.18       62.52      4.57 o
   6 -16   6        4.87        4.13      1.74 o
   7 -16   6      104.58      106.46      5.01 o
   8 -16   6       18.93       19.59      2.94 o
   9 -16   6       44.04       57.78      5.55 o
  10 -16   6        3.22        4.84      2.29 o
  -1 -15   6       10.89       17.51      3.48 o
   0 -15   6        0.10       -1.04      2.37 o
   1 -15   6        9.20       12.66      3.29 o
   2 -15   6       10.78       21.64      3.80 o
   3 -15   6       49.62       42.98      4.86 o
   4 -15   6       45.94       54.49      3.16 o
   5 -15   6      299.46      304.05      6.98 o
   6 -15   6       12.95        9.50      1.81 o
   7 -15   6        0.44       -1.58      1.68 o
   8 -15   6      145.39      153.70      5.97 o
   9 -15   6        0.21       -0.71      1.76 o
  10 -15   6       97.90      105.55      6.13 o
  11 -15   6        4.18        1.04      2.21 o
  -3 -14   6      113.13      122.14      4.78 o
  -2 -14   6       36.64       30.45      3.84 o
  -1 -14   6       23.57       30.06      2.61 o
   0 -14   6       76.61       74.71      5.43 o
   1 -14   6        0.05       -0.56      2.19 o
   2 -14   6      255.98      270.41     10.98 o
   3 -14   6      351.22      326.46      7.05 o
   4 -14   6      337.56      348.90      7.41 o
   5 -14   6       10.13        7.31      1.62 o
   6 -14   6       24.47       20.03      2.63 o
   7 -14   6       20.84       18.68      2.52 o
   8 -14   6        1.23       -0.92      1.69 o
   9 -14   6       56.54       56.14      4.60 o
  10 -14   6      109.61      101.71     10.49 o
  11 -14   6       53.27       49.94      4.50 o
  12 -14   6        6.69        3.91      2.30 o
  -4 -13   6       65.03       70.36      4.51 o
  -3 -13   6      156.15      178.90      6.68 o
  -2 -13   6       84.51       81.76      5.54 o
  -1 -13   6       33.25       36.65      2.67 o
   0 -13   6        3.97        3.12      1.40 o
   1 -13   6       26.82       36.03      3.16 o
   2 -13   6       17.36       16.67      1.87 o
   3 -13   6      321.77      329.96      9.07 o
   4 -13   6      341.29      345.68      7.08 o
   5 -13   6       66.39       59.32      3.31 o
   6 -13   6      425.74      422.66      9.98 o
   7 -13   6      160.32      147.18      5.30 o
   8 -13   6        3.77        4.20      5.51 o
   9 -13   6       90.08       94.18      5.23 o
  10 -13   6      109.91      101.16      8.78 o
  11 -13   6        2.42        3.49      2.00 o
  12 -13   6      128.07      121.51      5.97 o
  13 -13   6      100.31      110.89     11.72 o
  -6 -12   6       30.97       27.80      3.68 o
  -5 -12   6       11.52        7.00      5.52 o
  -4 -12   6       37.14       21.78      2.35 o
  -3 -12   6     1219.91     1272.91     21.62 o
  -2 -12   6       10.81       13.19      1.75 o
  -1 -12   6        9.65        9.34      1.53 o
   0 -12   6       15.57       17.51      1.64 o
   1 -12   6       18.31       17.24      1.95 o
   2 -12   6      341.33      316.91      6.47 o
   3 -12   6        6.41        4.19      1.26 o
   4 -12   6      319.34      287.31      6.06 o
   5 -12   6     2833.35     2758.25     45.97 o
   6 -12   6      407.36      403.36     13.77 o
   7 -12   6       32.01       30.52      3.16 o
   8 -12   6        5.60        6.24      1.90 o
   9 -12   6       42.42       42.14      4.87 o
  10 -12   6       13.53        6.10      2.06 o
  11 -12   6      116.59      123.08      5.70 o
  12 -12   6      328.99      339.57     10.52 o
  13 -12   6       12.34       13.44      2.71 o
  -7 -11   6       31.46       30.12      3.90 o
  -6 -11   6        3.19        1.71      2.47 o
  -5 -11   6       33.24       30.03      2.62 o
  -4 -11   6      736.66      752.85     13.77 o
  -3 -11   6        1.05       -0.50      1.33 o
  -2 -11   6      262.91      246.72      6.30 o
  -1 -11   6      157.29      160.49      3.83 o
   0 -11   6       47.94       45.21      1.88 o
   1 -11   6      138.54      137.52      3.33 o
   2 -11   6       10.84        9.13      1.32 o
   3 -11   6       17.25       17.57      1.60 o
   4 -11   6       68.82       80.44      2.83 o
   5 -11   6      742.18      771.61     14.96 o
   6 -11   6      292.00      304.39      8.96 o
   7 -11   6      213.61      202.75      6.86 o
   8 -11   6       22.10       20.53      2.61 o
   9 -11   6      178.15      157.31      5.93 o
  10 -11   6        6.12        8.21      2.04 o
  11 -11   6        8.19        5.90      1.96 o
  12 -11   6      219.00      237.79      8.14 o
  13 -11   6       60.99       56.66      7.35 o
  14 -11   6        0.03       -3.28      1.64 o
  -8 -10   6      128.12      138.03      8.40 o
  -7 -10   6        1.99        0.82      2.45 o
  -6 -10   6      192.96      204.05      7.48 o
  -5 -10   6      189.28      188.71      5.02 o
  -4 -10   6      125.74      141.56      6.28 o
  -3 -10   6        1.06        1.43      1.09 o
  -2 -10   6       16.01       15.90      1.47 o
  -1 -10   6      335.44      322.38      5.36 o
   0 -10   6       65.88       63.58      2.02 o
   1 -10   6        1.22        1.01      0.82 o
   2 -10   6      112.18       99.12      2.96 o
   3 -10   6       83.87       79.47      3.25 o
   4 -10   6      960.16      911.16     16.78 o
   5 -10   6      699.26      691.56     15.98 o
   6 -10   6     2951.54     2861.23     56.30 o
   7 -10   6      228.02      216.03      6.85 o
   8 -10   6       41.67       33.32      2.83 o
   9 -10   6        7.16        8.45      2.12 o
  10 -10   6       58.36       51.92      3.63 o
  11 -10   6       59.75       76.08      4.27 o
  12 -10   6        1.14        4.15      2.25 o
  13 -10   6      204.49      195.76      7.19 o
  14 -10   6        6.24        3.85      2.16 o
  -9  -9   6      187.39      217.08     10.67 o
  -8  -9   6        2.65       -0.38      2.48 o
  -7  -9   6       31.74       25.38      3.49 o
  -6  -9   6       30.61       27.66      2.09 o
  -5  -9   6      164.96      155.56      4.42 o
  -4  -9   6      164.41      160.08      3.89 o
  -3  -9   6       54.09       49.88      2.21 o
  -2  -9   6      370.68      362.26      5.79 o
  -1  -9   6     2528.14     2511.63     30.58 o
   0  -9   6       37.72       32.44      1.41 o
   1  -9   6      104.11      106.16      2.60 o
   2  -9   6      269.74      278.43      4.72 o
   3  -9   6       12.90        8.70      1.10 o
   4  -9   6        1.72        2.12      1.08 o
   5  -9   6      116.28      109.01      4.29 o
   6  -9   6      386.94      383.65      9.78 o
   7  -9   6     1289.87     1247.13     26.43 o
   8  -9   6       54.01       51.64      4.02 o
   9  -9   6      185.89      179.37     10.31 o
  10  -9   6       32.87       31.46      9.99 o
  11  -9   6       29.83       26.09      2.63 o
  12  -9   6        3.06        2.56      1.71 o
  13  -9   6       16.44       21.45      2.80 o
  14  -9   6        0.65        2.66      2.30 o
 -10  -8   6      428.07      483.33     17.67 o
  -9  -8   6       24.61       32.73      3.88 o
  -8  -8   6        4.29        4.77      2.40 o
  -7  -8   6        0.22       -1.12      2.22 o
  -6  -8   6        9.68        8.96      1.48 o
  -5  -8   6        4.73        4.50      1.16 o
  -4  -8   6       36.71       41.50      2.07 o
  -3  -8   6       65.39       65.48      2.38 o
  -2  -8   6     1324.25     1261.31     16.14 o
  -1  -8   6      975.54     1006.67     13.03 o
   0  -8   6       61.70       74.66      1.86 o
   1  -8   6      406.94      455.34      6.77 o
   2  -8   6       15.01       19.72      1.15 o
   3  -8   6        1.13        0.46      0.79 o
   4  -8   6      577.01      571.15     20.36 o
   5  -8   6     1418.90       -0.27      0.51 o
   6  -8   6      974.81      914.15     25.14 o
   7  -8   6      114.62      102.85      3.90 o
   8  -8   6        0.02        0.91      1.15 o
   9  -8   6      141.54      137.50      8.51 o
  10  -8   6       53.90       61.55      3.34 o
  11  -8   6        2.55        3.37      1.52 o
  12  -8   6        1.24        0.06      1.93 o
  13  -8   6        3.33        5.32      1.85 o
  14  -8   6      415.85      430.55     11.96 o
 -10  -7   6      146.85      167.34      7.24 o
  -9  -7   6       76.83       82.61      5.33 o
  -8  -7   6        1.34        2.01      3.03 o
  -7  -7   6        0.12       -0.50      0.98 o
  -6  -7   6       63.10       53.57      2.29 o
  -5  -7   6      113.15      117.33      3.51 o
  -4  -7   6       21.44       24.11      1.60 o
  -3  -7   6      100.19       87.71      5.04 o
  -2  -7   6      524.73      464.31      6.68 o
  -1  -7   6      699.03      694.44      9.24 o
   0  -7   6        2.91        0.04      0.40 o
   1  -7   6      159.74      174.84      4.28 o
   2  -7   6      708.57      750.25     13.45 o
   3  -7   6       12.54       12.12      1.02 o
   4  -7   6       37.65       33.77      3.96 o
   5  -7   6       28.25       32.82      4.22 o
   6  -7   6     1199.78     1141.96     19.14 o
   7  -7   6        2.05        2.34      1.47 o
   8  -7   6        3.29        2.29      1.08 o
   9  -7   6        6.14        4.56      1.78 o
  10  -7   6      115.61      119.71      4.40 o
  11  -7   6       37.85       39.96      6.10 o
  12  -7   6        0.07        0.57      1.37 o
  13  -7   6        8.54        9.81      3.99 o
  14  -7   6      210.43      233.11     11.38 o
 -11  -6   6        0.00       -2.72      3.54 o
 -10  -6   6       32.70       23.30      3.30 o
  -9  -6   6        0.02        0.89      1.66 o
  -8  -6   6        3.46        1.99      1.96 o
  -7  -6   6       56.36       78.14      2.38 o
  -6  -6   6      960.77      905.68     12.20 o
  -5  -6   6        0.67        0.88      0.81 o
  -4  -6   6      213.94      238.28      5.05 o
  -3  -6   6        8.60        2.64      0.87 o
  -2  -6   6       50.63       53.22      2.14 o
  -1  -6   6     1339.83     1344.02     15.23 o
   0  -6   6       14.84       10.62      0.69 o
   1  -6   6     2404.81     2759.34     38.38 o
   2  -6   6     1375.55     1552.65     32.75 o
   3  -6   6       20.07       15.47      1.81 o
   4  -6   6      253.77      281.27      5.47 o
   5  -6   6        8.76        3.01      1.65 o
   6  -6   6       13.35       15.78      0.80 o
   7  -6   6       36.30       37.36      1.91 o
   8  -6   6       11.78       25.73      2.39 o
   9  -6   6       22.91       18.36      1.82 o
  10  -6   6      320.40      262.22      7.18 o
  11  -6   6       15.73       17.98      2.06 o
  12  -6   6       12.28        7.64      1.79 o
  13  -6   6       58.39       52.46      5.90 o
  14  -6   6       62.63       62.68      5.20 o
 -12  -5   6       52.74       48.97      4.60 o
 -11  -5   6        0.22        1.58      1.96 o
 -10  -5   6        0.01       -3.05      1.53 o
  -9  -5   6       11.53       11.71      1.70 o
  -8  -5   6       63.38       46.04      2.51 o
  -7  -5   6      481.16      419.25      6.48 o
  -6  -5   6       92.63      105.16      3.94 o
  -5  -5   6       20.54       23.38      1.32 o
  -4  -5   6       26.43       25.60      1.59 o
  -3  -5   6      195.80      195.77      3.38 o
  -2  -5   6      182.69      202.75      3.34 o
  -1  -5   6        5.63        2.13      0.49 o
   0  -5   6     1609.31     1609.10     20.44 o
   1  -5   6      464.82      500.72     11.08 o
   2  -5   6      435.72      440.81      6.96 o
   3  -5   6      969.30     1057.53     15.25 o
   4  -5   6        1.59        1.26      0.40 o
   5  -5   6       50.22       62.43      2.09 o
   6  -5   6       80.59      107.97      2.88 o
   7  -5   6      320.77      326.99      6.25 o
   8  -5   6       29.33       13.26      1.74 o
   9  -5   6       22.12       11.06      1.26 o
  10  -5   6      106.92      113.34      4.13 o
  11  -5   6      113.59      123.53      5.16 o
  12  -5   6       27.86       26.48      2.62 o
  13  -5   6        0.29       -0.35      1.89 o
 -12  -4   6       22.81       22.14      3.69 o
 -11  -4   6        7.99        9.35      3.74 o
 -10  -4   6      102.68      111.51      7.64 o
  -9  -4   6      142.58      148.32      6.45 o
  -8  -4   6        4.17        0.72      1.08 o
  -7  -4   6       64.33       48.04      1.85 o
  -6  -4   6       14.50       14.31      1.21 o
  -5  -4   6        7.66        7.58      0.87 o
  -4  -4   6      208.67      205.75      3.21 o
  -3  -4   6     1094.74     1230.95     15.33 o
  -2  -4   6     1037.51     1178.01     21.83 o
  -1  -4   6      155.62      184.81      3.50 o
   0  -4   6      907.91     1036.58     16.96 o
   1  -4   6      400.36      467.57      7.24 o
   2  -4   6      762.60      833.42     12.12 o
   3  -4   6     7681.04     8460.59    135.74 o
   4  -4   6      185.61      208.88      4.81 o
   5  -4   6        0.64       -0.79      0.91 o
   6  -4   6        8.07        8.67      1.10 o
   7  -4   6        8.17        8.94      1.24 o
   8  -4   6        0.35       -0.16      0.73 o
   9  -4   6      514.00      418.96      8.33 o
  10  -4   6        0.00       -0.20      1.17 o
  11  -4   6       52.90       50.44      3.13 o
  12  -4   6        2.00        1.10      1.68 o
  13  -4   6       96.27       95.58      5.71 o
 -13  -3   6       56.59       55.18      3.91 o
 -12  -3   6       19.67       22.75      2.32 o
 -11  -3   6        0.61        1.02      1.38 o
 -10  -3   6        2.29        2.09      1.33 o
  -9  -3   6       24.88       18.22      1.75 o
  -8  -3   6      139.88      112.97      2.60 o
  -7  -3   6       23.81       25.97      1.38 o
  -6  -3   6      135.40      134.84      2.80 o
  -5  -3   6       29.00       25.38      1.22 o
  -4  -3   6       61.71       75.76      1.99 o
  -3  -3   6       45.64       36.93      1.61 o
  -2  -3   6       30.58       37.24      1.73 o
  -1  -3   6      901.04      915.52     15.20 o
   0  -3   6       31.68       22.23      3.61 o
   1  -3   6       34.84       34.42      1.19 o
   2  -3   6      448.36      527.46     15.03 o
   3  -3   6      245.67      291.03      5.30 o
   4  -3   6        4.83        3.98      0.91 o
   5  -3   6       17.53       14.08      1.23 o
   6  -3   6      256.34      267.14      5.42 o
   7  -3   6        2.42        4.33      0.60 o
   8  -3   6        1.74       -0.80      0.82 o
   9  -3   6      107.20      107.56      3.16 o
  10  -3   6      113.12      102.58      4.11 o
  11  -3   6       49.09       45.71      3.25 o
  12  -3   6      103.43       81.43      5.14 o
  13  -3   6       19.80       24.75      3.45 o
 -13  -2   6       38.81       42.74      3.01 o
 -12  -2   6        5.24        1.87      1.52 o
 -11  -2   6        4.25        4.74      1.47 o
 -10  -2   6       48.11       48.68      2.59 o
  -9  -2   6       23.41       18.76      2.66 o
  -8  -2   6      200.51      208.12      4.48 o
  -7  -2   6      278.43      290.86      4.70 o
  -6  -2   6        1.14        2.66      0.72 o
  -5  -2   6     2063.50     2253.82     30.91 o
  -4  -2   6     2318.12     2478.74     33.51 o
  -3  -2   6     3614.98     4025.27     52.11 o
  -2  -2   6        0.14        0.52      0.35 o
  -1  -2   6     1425.70     1504.33     24.12 o
   0  -2   6      355.50      371.73      8.68 o
   1  -2   6        0.30        0.37      0.34 o
   2  -2   6     1392.78     1558.25     26.75 o
   3  -2   6     1041.55     1185.31     17.68 o
   4  -2   6      561.44      715.90     11.44 o
   5  -2   6      103.84      102.15      2.90 o
   6  -2   6       48.16       47.46      1.17 o
   7  -2   6       52.54       41.46      1.67 o
   8  -2   6        0.49       -0.62      0.82 o
   9  -2   6       64.87       59.55      5.55 o
  10  -2   6      128.56      129.45      4.90 o
  11  -2   6       39.15       39.67      3.23 o
  12  -2   6      109.82      144.64      5.94 o
 -14  -1   6       62.36       77.93      3.92 o
 -13  -1   6        2.01        3.04      1.67 o
 -12  -1   6        0.16        0.17      1.56 o
 -11  -1   6        1.91       -0.28      1.23 o
 -10  -1   6       21.44       17.67      1.73 o
  -9  -1   6      244.58      232.15      5.02 o
  -8  -1   6        7.98       12.24      1.05 o
  -7  -1   6        3.05        7.59      0.89 o
  -6  -1   6      514.45      593.35      8.08 o
  -5  -1   6      112.95      124.88      2.44 o
  -4  -1   6      833.20      850.49     14.39 o
  -3  -1   6       16.09       17.34      0.80 o
  -2  -1   6     1973.86     2000.31     31.96 o
   0  -1   6        1.10       -0.06      0.29 o
   1  -1   6      115.17       97.47      2.29 o
   2  -1   6      385.02      408.21      6.82 o
   3  -1   6      395.04      426.98      7.34 o
   4  -1   6        0.09       -0.27      0.42 o
   5  -1   6       71.74       58.20      2.57 o
   6  -1   6      146.72      132.57      2.87 o
   7  -1   6      377.92      370.20      7.70 o
   8  -1   6        1.85        1.74      1.11 o
   9  -1   6        0.26        0.32      1.19 o
  10  -1   6        1.54        2.16      1.71 o
  11  -1   6       88.57      100.29      4.93 o
  12  -1   6       53.50       52.66      4.15 o
 -14   0   6      221.93      234.80      8.72 o
 -13   0   6       48.80       50.91      2.96 o
 -12   0   6       17.77       17.49      1.90 o
 -11   0   6      111.22      112.17      3.58 o
 -10   0   6      361.65      376.81      8.33 o
  -9   0   6       17.21       22.52      2.02 o
  -8   0   6        3.09        2.63      0.78 o
  -7   0   6       28.14       29.73      1.34 o
  -6   0   6       63.74       83.99      1.88 o
  -5   0   6      154.37      183.39      3.47 o
  -4   0   6      208.90      260.88      4.64 o
  -3   0   6     1604.38     1761.20     19.53 o
  -2   0   6     2180.24     2351.25     32.62 o
  -1   0   6      264.30      297.81      4.97 o
   0   0   6      237.27      245.34      6.18 o
   1   0   6      263.48      301.04      5.55 o
   2   0   6      178.54      230.27      3.98 o
   3   0   6      107.60      184.78      2.59 o
   4   0   6      263.85      275.79      4.06 o
   5   0   6     1701.41     1619.39     23.55 o
   6   0   6     2085.45     1980.69     28.63 o
   7   0   6      174.09      165.05      4.76 o
   8   0   6       19.74       16.97      1.88 o
   9   0   6        8.44        7.09      2.12 o
  10   0   6      189.16      202.61      6.04 o
  11   0   6      232.63      263.08      8.60 o
  12   0   6       15.08       14.17      2.79 o
 -15   1   6        2.22        1.67      3.66 o
 -14   1   6       19.06       18.03      2.21 o
 -13   1   6      122.92      123.80      4.04 o
 -12   1   6        9.00        6.89      1.54 o
 -11   1   6       18.75       19.16      1.84 o
 -10   1   6      348.01      370.17      6.95 o
  -9   1   6      187.78      175.73      4.08 o
  -8   1   6      453.74      485.23      6.94 o
  -7   1   6      237.27      228.52      4.15 o
  -6   1   6       67.95       82.10      1.93 o
  -5   1   6     1257.18     1303.26     18.12 o
  -4   1   6      274.67      300.92      5.01 o
  -3   1   6      192.08      205.18      3.18 o
  -2   1   6     1369.19     1521.86     24.60 o
  -1   1   6     1978.57     2215.39     35.24 o
   0   1   6      186.99      182.08      7.33 o
   1   1   6       41.01       42.72      1.56 o
   2   1   6       84.89       80.76      2.18 o
   3   1   6       14.68       19.48      0.90 o
   4   1   6        0.27       -0.12      0.61 o
   5   1   6        7.92        6.23      1.12 o
   6   1   6      292.86      279.80     11.04 o
   7   1   6       12.43        9.56      1.60 o
   8   1   6      185.35      181.55      5.38 o
   9   1   6       22.57       20.47      2.32 o
  10   1   6       13.38        9.29      2.10 o
  11   1   6        2.82       -1.51      1.94 o
 -15   2   6      110.87      113.84      6.27 o
 -14   2   6        3.03        1.07      1.62 o
 -13   2   6       20.89       21.65      2.07 o
 -12   2   6        4.85        2.31      1.54 o
 -11   2   6     1383.92     1367.89     20.30 o
 -10   2   6       42.31       40.98      2.22 o
  -9   2   6      275.69      273.39      4.17 o
  -8   2   6        6.49        2.48      1.04 o
  -7   2   6       31.96       22.27      1.87 o
  -6   2   6      134.06      141.06      2.81 o
  -5   2   6      304.06      341.74      5.09 o
  -4   2   6        1.60        3.75      0.55 o
  -3   2   6     4967.14     5591.62     66.86 o
  -2   2   6      187.49      200.04      3.82 o
  -1   2   6        5.00        3.57      0.58 o
   0   2   6     3088.93     3350.00     40.57 o
   1   2   6       30.59       34.63      1.22 o
   2   2   6      474.06      440.65     26.58 o
   3   2   6        4.66       -0.21      0.33 o
   4   2   6        3.05        2.28      0.84 o
   5   2   6     1052.00      960.61     15.17 o
   6   2   6       77.09       70.39      3.28 o
   7   2   6        9.79        9.48      1.71 o
   8   2   6       18.09       13.77      2.03 o
   9   2   6        6.41        7.18      1.94 o
  10   2   6        0.25       -0.73      1.75 o
 -15   3   6       31.27       29.79      3.81 o
 -14   3   6       30.38       32.04      2.81 o
 -13   3   6       41.56       44.00      3.03 o
 -12   3   6      141.11      147.56      3.81 o
 -11   3   6      550.84      554.74      8.71 o
 -10   3   6       91.97       79.82      2.58 o
  -9   3   6       31.08       33.46      1.38 o
  -8   3   6       49.57       41.36      1.50 o
  -7   3   6       66.36       73.88      1.83 o
  -6   3   6      140.20      138.19      2.50 o
  -5   3   6       12.44       15.52      0.83 o
  -4   3   6      326.14      379.66      7.77 o
  -3   3   6     4806.90     5279.69     52.56 o
  -2   3   6     1001.65     1121.24     12.76 o
  -1   3   6       12.54       16.13      1.07 o
   0   3   6      135.42      163.24      3.00 o
   1   3   6       18.50       23.40      1.51 o
   2   3   6      136.54      139.51      9.42 o
   3   3   6        5.86        7.45      1.12 o
   4   3   6      344.66      330.06      6.54 o
   5   3   6     1504.64     1499.37     30.88 o
   6   3   6       11.94        8.58      1.76 o
   7   3   6        6.18        4.11      1.67 o
   8   3   6        3.80        2.84      1.76 o
   9   3   6       28.03       28.89      3.62 o
  10   3   6       15.48       18.80      3.08 o
 -15   4   6        0.19        0.45      1.56 o
 -14   4   6       17.40       12.93      1.92 o
 -13   4   6      212.74      224.60      5.60 o
 -12   4   6     1415.64     1444.07     21.66 o
 -11   4   6       13.98       11.64      1.57 o
 -10   4   6       31.17       37.68      2.00 o
  -9   4   6       11.15       12.34      1.00 o
  -8   4   6       19.42       22.59      1.20 o
  -7   4   6      183.39      217.29      4.46 o
  -6   4   6       10.61        6.72      0.97 o
  -5   4   6      279.14      266.96      4.00 o
  -4   4   6     2685.73     2805.95     30.97 o
  -3   4   6       16.00       14.96      0.84 o
  -2   4   6      291.84      311.92      4.21 o
  -1   4   6      332.71      348.59      5.21 o
   0   4   6       19.91       14.70      1.08 o
   1   4   6      665.24      670.59     10.95 o
   2   4   6        8.77        7.15      1.20 o
   3   4   6       42.54       75.90      2.80 o
   4   4   6      240.89      267.68      6.68 o
   5   4   6       86.23       81.45      3.75 o
   6   4   6       80.08       79.73      3.85 o
   7   4   6        9.07        7.99      1.94 o
   8   4   6      114.46      121.58      5.07 o
   9   4   6      103.79      109.35      7.71 o
 -15   5   6        2.20        2.30      1.66 o
 -14   5   6        2.57        2.41      1.54 o
 -13   5   6      458.92      499.71     10.28 o
 -12   5   6        5.64        3.15      1.42 o
 -11   5   6        0.84       -0.38      1.10 o
 -10   5   6        0.91        0.53      1.04 o
  -9   5   6      101.40      107.63      2.53 o
  -8   5   6       66.38       58.18      1.77 o
  -7   5   6      282.24      284.24      4.29 o
  -6   5   6      454.73      411.77      5.72 o
  -5   5   6      260.16      252.15      3.92 o
  -4   5   6       90.88      110.71      2.20 o
  -3   5   6        0.06        0.61      0.52 o
  -2   5   6       17.43       23.26      1.19 o
  -1   5   6      287.30      306.48      5.07 o
   0   5   6      148.21      153.21      3.64 o
   1   5   6       35.88       37.64      1.78 o
   2   5   6       38.90       31.71      2.06 o
   3   5   6       79.81       64.14      2.94 o
   4   5   6        6.70        8.27      1.77 o
   5   5   6       12.67       14.47      2.14 o
   6   5   6        6.08        5.75      1.89 o
   7   5   6        7.56        6.51      2.12 o
   8   5   6      100.51      115.16      5.21 o
 -15   6   6        8.44       10.60      2.02 o
 -14   6   6      102.47      106.49      3.97 o
 -13   6   6     1280.20     1276.79     19.81 o
 -12   6   6       21.00       22.39      3.05 o
 -11   6   6       10.47       13.13      1.62 o
 -10   6   6       57.12       55.91      2.59 o
  -9   6   6      113.78      110.90      2.63 o
  -8   6   6       81.13       81.10      2.29 o
  -7   6   6      203.45      191.60      3.33 o
  -6   6   6       72.06       67.84      3.08 o
  -5   6   6     1193.24     1172.28     15.37 o
  -4   6   6     1600.38     1502.96     17.27 o
  -3   6   6     1083.52     1077.60     11.86 o
  -2   6   6      215.91      213.12      3.41 o
  -1   6   6       23.98       17.82      1.34 o
   0   6   6      392.19      403.34      6.52 o
   1   6   6       30.35       35.70      1.86 o
   2   6   6      186.17      142.67      4.81 o
   3   6   6        0.83       -1.07      1.30 o
   4   6   6        4.24        5.12      1.89 o
   5   6   6       44.89       54.22      3.65 o
   6   6   6       12.46       14.17      2.42 o
   7   6   6       59.93       63.73      4.32 o
 -15   7   6       28.27       32.01      2.95 o
 -14   7   6       49.70       44.88      2.95 o
 -13   7   6       55.57       56.82      3.13 o
 -12   7   6        0.28       -1.44      1.18 o
 -11   7   6       35.30       37.98      2.63 o
 -10   7   6       74.30       73.11      2.88 o
  -9   7   6      216.84      224.01      4.12 o
  -8   7   6        7.48        5.84      1.04 o
  -7   7   6      380.66      368.34      5.87 o
  -6   7   6      426.48      430.15      6.55 o
  -5   7   6     1727.87     1758.96     20.17 o
  -4   7   6      217.96      228.26      3.46 o
  -3   7   6      154.77      154.92      2.94 o
  -2   7   6        7.39        8.15      0.85 o
  -1   7   6      571.13      575.03      8.99 o
   0   7   6        0.02        0.53      0.99 o
   1   7   6       21.45       21.23      1.66 o
   2   7   6      256.14      239.21      6.56 o
   3   7   6       60.04       57.88      3.59 o
   4   7   6        0.53        3.26      1.78 o
   5   7   6       82.64       79.48      4.56 o
   6   7   6        0.12       -0.55      2.05 o
 -15   8   6        0.02        1.30      1.67 o
 -14   8   6        0.03        0.20      1.56 o
 -13   8   6       40.99       34.87      2.59 o
 -12   8   6       57.91       62.10      2.22 o
 -11   8   6        0.36       -1.95      1.06 o
 -10   8   6      525.21      510.65     11.25 o
  -9   8   6       21.44       19.39      1.40 o
  -8   8   6       93.35       88.07      3.61 o
  -7   8   6       21.91       21.75      1.61 o
  -6   8   6     1352.75     1354.53     19.51 o
  -5   8   6     2515.61     2493.45     28.52 o
  -4   8   6      639.88      620.63      8.13 o
  -3   8   6        9.73        8.05      0.97 o
  -2   8   6      256.22      264.20      4.97 o
  -1   8   6        2.59        6.35      1.21 o
   0   8   6       55.61       49.30      2.58 o
   1   8   6        8.77        8.26      1.56 o
   2   8   6       40.92       42.64      2.55 o
   3   8   6        8.09        6.88      3.88 o
   4   8   6        0.02        3.35      1.98 o
   5   8   6        3.23        3.35      2.13 o
 -15   9   6      135.47      147.16      4.91 o
 -14   9   6       25.43       24.52      2.78 o
 -13   9   6       15.77       18.36      2.12 o
 -12   9   6       44.69       50.46      2.20 o
 -11   9   6        0.64        0.53      1.23 o
 -10   9   6        3.77        6.11      1.61 o
  -9   9   6       47.76       45.73      2.19 o
  -8   9   6        0.18       -0.90      0.98 o
  -7   9   6        0.45        0.52      0.99 o
  -6   9   6      274.33      259.10      5.89 o
  -5   9   6      100.90      102.15      3.41 o
  -4   9   6      368.03      373.97      7.59 o
  -3   9   6      192.11      190.66      3.52 o
  -2   9   6        4.93        2.58      1.19 o
  -1   9   6        9.80       13.80      1.72 o
   0   9   6       38.10       46.71      2.67 o
   1   9   6      147.41      154.70      5.14 o
   2   9   6        0.02       -0.69      1.45 o
   3   9   6       17.21       13.84      2.10 o
   4   9   6       15.13       19.48      2.96 o
 -14  10   6      103.49      109.63      4.85 o
 -13  10   6       63.32       60.69      4.08 o
 -12  10   6        4.97        4.00      1.23 o
 -11  10   6        1.34        1.87      1.59 o
 -10  10   6       99.29       87.18      6.43 o
  -9  10   6       22.79       26.80      1.83 o
  -8  10   6       24.26       26.86      2.27 o
  -7  10   6      358.96      361.28      7.59 o
  -6  10   6      123.44      121.89      3.86 o
  -5  10   6       43.83       39.59      2.44 o
  -4  10   6     1333.68     1334.68     22.08 o
  -3  10   6        5.50        3.28      1.38 o
  -2  10   6        2.05        2.29      1.97 o
  -1  10   6       73.96       83.22      3.47 o
   0  10   6      158.40      184.22      5.01 o
   1  10   6       43.71       40.18      3.10 o
   2  10   6      138.55      124.78      4.46 o
   3  10   6       14.66       19.08      2.47 o
 -14  11   6       43.52       52.09      4.52 o
 -13  11   6        5.87        1.18      2.12 o
 -12  11   6        7.74        5.73      1.66 o
 -11  11   6       47.26       41.60      2.65 o
 -10  11   6        7.38        7.40      3.38 o
  -9  11   6        9.75       10.60      2.15 o
  -8  11   6      247.66      247.54      6.82 o
  -7  11   6       52.12       53.00      5.04 o
  -6  11   6       81.78       87.07      3.83 o
  -5  11   6      455.83      476.27      9.45 o
  -4  11   6       63.53       60.05      3.36 o
  -3  11   6        0.00       -2.39      1.87 o
  -2  11   6       31.35       26.47      4.24 o
  -1  11   6       28.12       31.42      3.50 o
   0  11   6      155.62      156.76     10.86 o
   1  11   6       15.42        8.58      2.80 o
 -13  12   6       51.79       45.05      4.19 o
 -12  12   6       11.93       17.64      1.93 o
 -11  12   6       18.41       20.43      3.22 o
 -10  12   6       50.78       53.64      3.50 o
  -9  12   6        0.01       -0.51      1.53 o
  -8  12   6        0.17       -1.57      1.29 o
  -7  12   6       26.56       22.53      2.46 o
  -6  12   6       45.37       53.44      3.38 o
  -5  12   6      104.69       97.29      4.09 o
  -4  12   6       42.11       42.41      3.57 o
  -3  12   6      289.51      290.86      8.72 o
  -2  12   6       18.00       19.09      2.97 o
  -1  12   6      108.24      111.74      5.62 o
   0  12   6        6.78        8.72      3.69 o
 -11  13   6       26.64       27.47      6.09 o
 -10  13   6        7.39        9.63      2.17 o
  -9  13   6       91.89       94.96      4.46 o
  -8  13   6      152.54      160.45      5.55 o
  -7  13   6       28.60       26.86      2.30 o
  -6  13   6        5.03        6.55      1.88 o
  -5  13   6      135.08      134.24      4.25 o
  -4  13   6      176.76      169.57      6.62 o
  -3  13   6      155.10      161.31      6.50 o
  -2  13   6       27.29       26.30      3.47 o
  -8  14   6       17.72       22.63      2.22 o
  -7  14   6      178.02      207.05      7.52 o
   5 -17   7        0.01       -3.20      2.82 o
   6 -17   7        7.28        7.07      1.99 o
   1 -16   7        6.20        5.34      2.98 o
   2 -16   7      226.52      208.83      9.85 o
   3 -16   7      415.76      390.09     14.79 o
   4 -16   7        1.02        0.77      2.75 o
   5 -16   7      115.27      113.60      4.27 o
   6 -16   7       39.83       48.62      3.97 o
   7 -16   7        2.36        2.28      2.06 o
   8 -16   7       33.32       35.51      3.54 o
   9 -16   7        9.41        6.07      2.37 o
  10 -16   7        0.16       -0.21      1.95 o
  -1 -15   7       55.95       58.49      5.59 o
   0 -15   7       26.99       23.56      3.85 o
   1 -15   7        1.69        4.05      2.84 o
   2 -15   7      111.11      110.50      6.96 o
   3 -15   7       62.79       54.02      3.63 o
   4 -15   7      582.49      580.00     10.83 o
   5 -15   7      336.01      332.12      7.36 o
   6 -15   7       96.19       85.46      4.88 o
   7 -15   7       26.64       33.84      3.31 o
   8 -15   7      242.42      275.20      8.21 o
   9 -15   7      102.95      110.40      5.38 o
  10 -15   7       10.79       12.42      5.99 o
  11 -15   7       18.08       15.39      5.32 o
  -3 -14   7        0.54       -0.79      1.67 o
  -2 -14   7        0.01       -0.51      1.52 o
  -1 -14   7       51.21       49.81      4.98 o
   0 -14   7       13.92       15.35      3.23 o
   1 -14   7        8.09        7.49      2.81 o
   2 -14   7       29.68       27.10      2.55 o
   3 -14   7      176.85      176.83      4.92 o
   4 -14   7      627.89      664.25     11.72 o
   5 -14   7      337.83      324.27      7.04 o
   6 -14   7       19.57       20.61      2.60 o
   7 -14   7        0.85        0.32      1.64 o
   8 -14   7        1.51        2.07      1.67 o
   9 -14   7       42.24       35.93      3.81 o
  10 -14   7      122.76      111.68      5.72 o
  11 -14   7       17.32       11.04      2.73 o
  12 -14   7        4.08        7.77      3.00 o
  -4 -13   7      235.39      241.11      6.21 o
  -3 -13   7        7.26        1.77      2.38 o
  -2 -13   7       11.54       10.15      2.26 o
  -1 -13   7        3.28        2.82      1.69 o
   0 -13   7       23.83       24.42      3.59 o
   1 -13   7      152.06      159.16      7.19 o
   2 -13   7      160.67      154.30      4.41 o
   3 -13   7     1088.44     1098.14     17.20 o
   4 -13   7       68.14       76.32      3.16 o
   5 -13   7      208.36      185.86      5.96 o
   6 -13   7       67.13       71.57      3.96 o
   7 -13   7       62.64       68.56      4.07 o
   8 -13   7      127.24      113.64      6.28 o
   9 -13   7       30.14       33.85      3.86 o
  10 -13   7       51.03       44.08      6.90 o
  11 -13   7        7.22        4.18      2.42 o
  12 -13   7       30.68       26.35      4.84 o
  -6 -12   7       56.23       44.37      5.73 o
  -5 -12   7        0.31       -1.21      1.46 o
  -4 -12   7       48.23       38.75      2.69 o
  -3 -12   7       75.26       81.81      3.44 o
  -2 -12   7       50.17       46.73      2.62 o
  -1 -12   7        5.56        5.70      1.20 o
   0 -12   7        0.22        0.17      1.24 o
   1 -12   7        0.94       -0.30      1.28 o
   2 -12   7        0.07       -0.58      1.13 o
   3 -12   7      278.93      285.54      6.06 o
   4 -12   7       71.84       82.77      3.87 o
   5 -12   7       47.25       48.20      3.32 o
   6 -12   7      195.28      193.00      5.94 o
   7 -12   7       20.49       15.62      2.49 o
   8 -12   7       61.61       60.94      4.01 o
   9 -12   7        0.87        0.56      1.55 o
  10 -12   7        0.01        1.97      1.67 o
  11 -12   7      257.14      260.93      9.35 o
  12 -12   7        0.73        0.18      1.82 o
  13 -12   7       14.18       24.24      3.18 o
  -7 -11   7        0.95       -0.01      2.38 o
  -6 -11   7       45.60       53.81      4.33 o
  -5 -11   7      175.49      178.41      6.21 o
  -4 -11   7      469.27      483.33      9.72 o
  -3 -11   7        5.23       12.08      6.02 o
  -2 -11   7       68.08       61.43      2.52 o
  -1 -11   7      197.65      218.47      6.47 o
   0 -11   7       11.16       10.12      1.41 o
   1 -11   7        1.21        1.09      1.06 o
   2 -11   7      140.66      134.90      3.67 o
   3 -11   7       37.09       33.39      2.37 o
   4 -11   7        9.54        8.45      1.76 o
   5 -11   7       70.11       71.20      4.78 o
   6 -11   7      511.57      482.55     10.46 o
   7 -11   7       41.72       45.10      3.42 o
   8 -11   7        2.20        4.10      1.69 o
   9 -11   7       61.08       60.28      3.82 o
  10 -11   7        0.21        1.63      1.61 o
  11 -11   7      465.54      500.03     13.17 o
  12 -11   7       77.59       85.05      4.83 o
  13 -11   7        1.61       -0.37      1.75 o
  -8 -10   7        0.54        1.16      2.77 o
  -7 -10   7        1.86        0.68      2.18 o
  -6 -10   7       11.50       10.50      2.87 o
  -5 -10   7      237.98      247.50      6.06 o
  -4 -10   7        7.00        5.92      1.44 o
  -3 -10   7       10.89       16.18      2.45 o
  -2 -10   7        0.12       -0.59      0.91 o
  -1 -10   7     1545.27     1506.39     19.14 o
   0 -10   7       20.43       21.00      1.17 o
   1 -10   7      425.16      450.36      7.10 o
   2 -10   7      166.27      161.66      3.45 o
   3 -10   7        0.96       -0.17      1.10 o
   4 -10   7      543.31      565.73     11.45 o
   5 -10   7        9.88       10.60      1.70 o
   6 -10   7      192.60      175.58      6.01 o
   7 -10   7      296.58      283.84     12.50 o
   8 -10   7        3.27        6.22      1.64 o
   9 -10   7      289.29      267.01     10.78 o
  10 -10   7      105.45      100.91      4.55 o
  11 -10   7       95.00       99.57      7.72 o
  12 -10   7       40.42       40.41      3.43 o
  13 -10   7       18.19       12.87      2.38 o
  -9  -9   7       99.11      102.15      7.22 o
  -8  -9   7        5.76        2.47      4.22 o
  -7  -9   7       65.00       54.83      5.23 o
  -6  -9   7       23.92       17.94      1.87 o
  -5  -9   7       17.90       20.01      1.68 o
  -4  -9   7        4.43        4.71      1.17 o
  -3  -9   7       35.82       39.49      2.02 o
  -2  -9   7      208.95      206.11      4.90 o
  -1  -9   7        5.98        0.09      0.73 o
   0  -9   7      702.09      775.12     12.00 o
   1  -9   7      635.02      622.64      8.99 o
   2  -9   7       91.56       70.40      2.12 o
   3  -9   7       53.60       39.76      1.97 o
   4  -9   7      758.42      690.25     13.12 o
   5  -9   7     2283.61     2349.79     38.80 o
   6  -9   7      692.66      631.59     14.45 o
   7  -9   7      373.08      343.11      8.96 o
   8  -9   7        2.54        2.11      2.73 o
   9  -9   7        3.05        4.18      1.45 o
  10  -9   7        2.63        6.32      1.68 o
  11  -9   7       92.39       88.48      4.30 o
  12  -9   7        0.39       -0.83      1.39 o
  13  -9   7       17.76       12.96      3.08 o
 -10  -8   7      150.99      154.64      8.93 o
  -9  -8   7       83.53       77.94      5.25 o
  -8  -8   7       26.78       27.36      3.31 o
  -7  -8   7       13.89       12.13      1.63 o
  -6  -8   7        2.00        1.55      1.14 o
  -5  -8   7        8.69        7.37      1.27 o
  -4  -8   7        3.99        4.44      1.09 o
  -3  -8   7      101.32      102.65      2.65 o
  -2  -8   7      202.64      207.13      3.81 o
  -1  -8   7       15.55        9.88      0.92 o
   0  -8   7     1226.90     1271.45     18.30 o
   1  -8   7       68.69       65.87      1.92 o
   2  -8   7        2.74        6.10      1.01 o
   3  -8   7      453.79      467.79      9.62 o
   4  -8   7       38.39        0.10      0.43 o
   5  -8   7        0.48        0.06      0.58 o
   6  -8   7       66.43       73.92      3.33 o
   7  -8   7      234.66      234.93      6.52 o
   8  -8   7      154.40      175.72      8.74 o
   9  -8   7      161.14      152.00      8.46 o
  10  -8   7        4.45        4.91      1.41 o
  11  -8   7       40.10       38.15      2.88 o
  12  -8   7        3.55        0.73      1.47 o
  13  -8   7       29.45       26.30      2.85 o
 -10  -7   7       30.17       23.56      3.50 o
  -9  -7   7       36.59       38.38      5.03 o
  -8  -7   7       82.44       84.92     10.29 o
  -7  -7   7      249.90      225.34      4.84 o
  -6  -7   7       38.17       28.97      2.35 o
  -5  -7   7       71.82       71.46      2.51 o
  -4  -7   7      160.84      173.10      3.86 o
  -3  -7   7       23.33       23.04      1.34 o
  -2  -7   7       20.61       31.89      1.42 o
  -1  -7   7      525.06      623.46      7.65 o
   0  -7   7      218.96      218.80      3.61 o
   1  -7   7      286.73      360.52      6.44 o
   2  -7   7      877.55      977.50     14.78 o
   3  -7   7        0.27        0.09      0.42 o
   4  -7   7      158.71      132.91      6.69 o
   5  -7   7      412.21      356.82      7.01 o
   6  -7   7        8.78        9.04      0.96 o
   7  -7   7        8.54        5.13      1.32 o
   8  -7   7      182.25      154.09      4.63 o
   9  -7   7      217.96      174.95      5.20 o
  10  -7   7        7.62        7.88      1.47 o
  11  -7   7      123.27      109.32      4.31 o
  12  -7   7       62.76       56.11      5.10 o
  13  -7   7      462.49      491.09     19.13 o
 -11  -6   7        1.72        0.23      2.47 o
 -10  -6   7        5.97        6.09      2.55 o
  -9  -6   7        2.09        1.90      1.61 o
  -8  -6   7      155.32      144.87      5.26 o
  -7  -6   7      134.82      101.51      3.02 o
  -6  -6   7       21.35       28.06      1.74 o
  -5  -6   7       10.23       11.02      1.24 o
  -4  -6   7       18.25       16.31      1.78 o
  -3  -6   7      246.10      233.85      3.99 o
  -2  -6   7      208.48      231.87      3.82 o
  -1  -6   7      169.37      177.09      2.69 o
   0  -6   7        2.42        1.72      0.60 o
   1  -6   7       17.07       23.21      1.09 o
   2  -6   7       18.99       17.73      1.58 o
   3  -6   7       14.02        6.95      0.70 o
   4  -6   7       26.78       35.45      1.30 o
   5  -6   7      169.29      180.30      2.92 o
   6  -6   7      214.98      195.79      2.91 o
   7  -6   7      370.35      379.96      5.05 o
   8  -6   7        1.46        4.14      1.62 o
   9  -6   7      330.38      269.49     14.08 o
  10  -6   7       58.25       50.47      3.21 o
  11  -6   7        8.87       13.73      2.18 o
  12  -6   7       29.51       30.10      2.71 o
  13  -6   7      160.65      183.32      7.77 o
 -12  -5   7        5.97        1.77      2.72 o
 -11  -5   7        0.04       -2.98      4.00 o
 -10  -5   7        2.30        1.60      1.72 o
  -9  -5   7       47.15       49.43      2.72 o
  -8  -5   7      207.23      193.22      3.86 o
  -7  -5   7       38.09       49.05      2.01 o
  -6  -5   7      145.67      142.66      4.12 o
  -5  -5   7      328.92      327.57      7.29 o
  -4  -5   7       27.35       34.90      1.54 o
  -3  -5   7       73.98       66.92      1.82 o
  -2  -5   7       12.91       10.58      0.80 o
  -1  -5   7       37.99       37.71      1.27 o
   0  -5   7     2699.17     2794.46     90.22 o
   1  -5   7     1662.86     1966.31     32.72 o
   2  -5   7      379.40      459.43      8.35 o
   3  -5   7      857.62      871.52     11.58 o
   4  -5   7       40.70       47.48      2.66 o
   5  -5   7      507.69      499.50     12.48 o
   6  -5   7        0.71        3.92      0.94 o
   7  -5   7      116.95       79.27      3.26 o
   8  -5   7      246.31      179.01      2.87 o
   9  -5   7      138.71      129.78      6.53 o
  10  -5   7       66.70       60.04      3.00 o
  11  -5   7       12.64       10.73      1.74 o
  12  -5   7        9.38        2.12      1.79 o
  13  -5   7       19.96       22.90      3.23 o
 -12  -4   7        6.13        3.39      4.88 o
 -11  -4   7        1.79        1.76      1.78 o
 -10  -4   7        0.18       -0.26      1.27 o
  -9  -4   7        1.31        0.06      1.18 o
  -8  -4   7       60.53       45.89      1.88 o
  -7  -4   7       59.64       59.58      2.08 o
  -6  -4   7        7.67        8.52      0.99 o
  -4  -4   7        5.80        5.12      0.77 o
  -3  -4   7      156.82      174.42      2.81 o
  -2  -4   7      180.44      189.81      3.05 o
  -1  -4   7      321.68      341.27      6.51 o
   0  -4   7       15.51       10.62      0.87 o
   1  -4   7        3.32        6.24      0.65 o
   2  -4   7       32.36       39.59      1.60 o
   3  -4   7      180.91      186.89      3.94 o
   4  -4   7      275.11      270.52      6.02 o
   5  -4   7       62.91       58.94      3.47 o
   6  -4   7        2.40        2.27      0.94 o
   7  -4   7       51.36       34.44      2.07 o
   8  -4   7       15.66       12.00      0.95 o
   9  -4   7        8.62        8.93      2.09 o
  10  -4   7      102.55       97.37      3.66 o
  11  -4   7        0.00       -1.69      1.38 o
  12  -4   7       10.32       11.46      2.41 o
  13  -4   7      115.53      125.01      6.50 o
 -13  -3   7      127.77      160.52      7.18 o
 -12  -3   7      105.46      116.41      4.94 o
 -11  -3   7        2.21        1.93      1.46 o
 -10  -3   7        5.02        3.24      1.38 o
  -9  -3   7        0.01       -1.16      1.06 o
  -8  -3   7       39.60       42.15      2.22 o
  -7  -3   7      112.30      103.97      2.58 o
  -6  -3   7      172.16      211.94      4.09 o
  -5  -3   7       54.48       61.25      4.07 o
  -4  -3   7     9054.51     9795.21    129.24 o
  -3  -3   7      450.05      509.02      6.36 o
  -2  -3   7      127.89      122.50      6.61 o
  -1  -3   7       66.15       72.69      4.02 o
   0  -3   7      103.72       94.94      5.66 o
   1  -3   7     1553.02     1744.59     24.53 o
   2  -3   7        1.46        0.50      0.62 o
   3  -3   7       52.57       55.23      1.97 o
   4  -3   7       38.45       37.10      1.82 o
   5  -3   7     1235.68     1316.33     20.02 o
   6  -3   7       32.26       27.97      2.09 o
   7  -3   7       24.59       27.61      2.05 o
   8  -3   7      209.69      214.53      7.01 o
   9  -3   7       17.53       15.18      1.54 o
  10  -3   7       11.02       13.86      1.70 o
  11  -3   7       38.00       41.81      4.22 o
  12  -3   7       48.22       41.90      4.01 o
 -13  -2   7      157.55      184.08      8.05 o
 -12  -2   7       87.95       89.69      3.69 o
 -11  -2   7       13.57       17.40      2.87 o
 -10  -2   7       15.14       14.08      1.71 o
  -9  -2   7        5.99        6.12      0.96 o
  -8  -2   7       44.67       45.44      3.21 o
  -7  -2   7       88.62       84.52      2.25 o
  -6  -2   7      524.07      519.90      8.45 o
  -5  -2   7      626.07      724.44      8.19 o
  -4  -2   7     1358.55     1471.30     19.64 o
  -3  -2   7      190.37      183.49      6.94 o
  -2  -2   7      741.76      866.58     14.62 o
  -1  -2   7        2.29        7.68      0.76 o
   0  -2   7       36.21       37.71      2.29 o
   1  -2   7       30.89       23.12      1.11 o
   2  -2   7       67.06       66.17      2.06 o
   3  -2   7      497.75      544.46      8.99 o
   4  -2   7       71.38       72.50      2.12 o
   5  -2   7      109.99      110.91      3.14 o
   6  -2   7       37.07       37.45      1.37 o
   7  -2   7        1.11        0.63      0.71 o
   8  -2   7       44.56       42.46      2.57 o
   9  -2   7        2.41        3.39      1.24 o
  10  -2   7        2.32        6.72      2.42 o
  11  -2   7      116.33      141.46      5.55 o
  12  -2   7       20.84       20.23      5.29 o
 -14  -1   7       42.06       47.25      3.18 o
 -13  -1   7      111.48      110.80      4.11 o
 -12  -1   7        2.64        3.12      1.46 o
 -11  -1   7       55.01       51.81      3.06 o
 -10  -1   7      218.58      225.50      5.18 o
  -9  -1   7      627.77      615.61      8.72 o
  -8  -1   7      172.86      180.02      3.48 o
  -7  -1   7      105.02      106.85      2.65 o
  -6  -1   7      212.69      223.53      4.03 o
  -5  -1   7     6922.45     7518.11    117.42 o
  -4  -1   7       48.97       61.05      1.49 o
  -3  -1   7     1192.63     1300.04     14.70 o
  -2  -1   7     1339.60     1489.38     21.24 o
  -1  -1   7       93.16       88.01      2.43 o
   0  -1   7      275.53      253.95      6.77 o
   1  -1   7      370.58      373.14      6.57 o
   2  -1   7     2047.66     2091.59     29.17 o
   3  -1   7      744.97      747.16     14.75 o
   4  -1   7       48.74       34.68      1.15 o
   5  -1   7     1488.15     1392.83     16.28 o
   6  -1   7     1552.19     1481.56     19.56 o
   7  -1   7      146.80      143.84      3.94 o
   8  -1   7        2.40        4.99      1.29 o
   9  -1   7        0.71        0.26      1.30 o
  10  -1   7       96.58       97.11      4.07 o
  11  -1   7        1.77        4.75      3.01 o
  12  -1   7        0.00        0.82      1.93 o
 -14   0   7       23.04       23.34      2.91 o
 -13   0   7       30.27       30.35      2.44 o
 -12   0   7       39.92       43.17      2.63 o
 -11   0   7       12.65       16.33      3.50 o
 -10   0   7      211.80      219.16      4.98 o
  -9   0   7      130.81      136.82      2.93 o
  -8   0   7       52.32       51.69      1.86 o
  -7   0   7        2.34        0.65      0.72 o
  -6   0   7      514.43      511.69      8.19 o
  -5   0   7        4.96        9.45      1.13 o
  -4   0   7       27.59       30.10      1.10 o
  -3   0   7     2261.42     2566.82     28.17 o
  -2   0   7     1160.96     1160.35     16.80 o
  -1   0   7      539.98      587.37      9.05 o
   0   0   7      159.62      126.01      3.99 o
   1   0   7       58.94       56.30      3.38 o
   2   0   7      202.04      234.87      4.26 o
   3   0   7      142.59      144.38      3.01 o
   4   0   7      200.47      195.27      3.60 o
   5   0   7      138.06      130.52      3.33 o
   6   0   7       21.75       21.21      1.58 o
   7   0   7       38.30       37.53      2.38 o
   8   0   7        1.77        3.50      1.54 o
   9   0   7        7.45        5.39      1.64 o
  10   0   7        3.55        2.70      1.64 o
  11   0   7        0.01       -0.83      1.80 o
 -14   1   7        2.87        1.78      1.79 o
 -13   1   7       20.43       17.40      2.09 o
 -12   1   7       49.08       53.75      2.88 o
 -11   1   7      657.37      667.99     11.25 o
 -10   1   7        0.04        1.28      1.13 o
  -9   1   7       62.68       68.81      2.03 o
  -8   1   7      306.43      286.27      7.76 o
  -7   1   7        0.49        0.93      0.48 o
  -6   1   7      493.93      503.20      7.14 o
  -5   1   7       12.71        9.55      0.89 o
  -4   1   7       40.95       32.46      1.43 o
  -3   1   7     5298.42     5731.92     68.67 o
  -2   1   7      944.13     1004.73     14.76 o
  -1   1   7     3353.01     3755.49     51.60 o
   0   1   7      179.29      207.73      3.93 o
   1   1   7      208.76      209.89      5.41 o
   2   1   7        9.78        5.42      1.35 o
   4   1   7      320.07      294.62      5.74 o
   5   1   7        1.13       -0.48      0.95 o
   6   1   7      111.92      108.37      3.39 o
   7   1   7        3.15        3.93      1.38 o
   8   1   7       33.56       29.62      2.44 o
   9   1   7        0.40        2.79      1.61 o
  10   1   7       15.62       16.14      2.39 o
  11   1   7        7.98       10.11      3.04 o
 -15   2   7        3.61        6.75      1.89 o
 -14   2   7       13.16       11.11      1.97 o
 -13   2   7       32.19       34.59      2.98 o
 -12   2   7        0.00       -1.61      1.08 o
 -11   2   7      498.80      500.18     10.27 o
 -10   2   7       73.76       76.49      2.59 o
  -9   2   7       45.96       44.92      1.67 o
  -8   2   7       31.39       29.66      1.37 o
  -7   2   7      121.12       88.87      2.20 o
  -6   2   7        5.11        2.28      0.53 o
  -5   2   7        8.30        4.75      0.65 o
  -4   2   7        0.05       -0.44      0.50 o
  -3   2   7     4704.95     4939.75     53.48 o
  -2   2   7      465.99      540.64      8.60 o
  -1   2   7      375.81      399.34     13.69 o
   0   2   7       60.01       58.35      2.76 o
   1   2   7        4.44        2.74      0.59 o
   2   2   7      152.79        0.42      0.37 o
   3   2   7        5.75        1.01      0.49 o
   4   2   7        5.30        8.44      1.52 o
   5   2   7      951.35      955.17     15.26 o
   6   2   7       49.47       44.84      3.31 o
   7   2   7        3.47        3.67      1.49 o
   8   2   7        1.59        0.51      1.51 o
   9   2   7       17.03       17.94      2.40 o
  10   2   7      164.97      178.48      6.22 o
 -15   3   7        0.00       -1.05      1.60 o
 -14   3   7       87.78       85.70      3.81 o
 -13   3   7       76.70       72.14      3.96 o
 -12   3   7       96.20       99.12      3.46 o
 -11   3   7       67.70       66.38      2.65 o
 -10   3   7       20.00       20.21      1.57 o
  -9   3   7      146.43      132.64      2.72 o
  -8   3   7       10.58        5.05      0.85 o
  -7   3   7      993.10     1068.84     14.06 o
  -6   3   7       73.84       72.84      1.91 o
  -5   3   7     1560.30     1595.83     16.74 o
  -4   3   7      519.75      619.33      7.07 o
  -3   3   7     1241.76     1382.22     14.47 o
  -2   3   7     1251.90     1343.48     15.42 o
  -1   3   7      403.25      399.18      6.72 o
   0   3   7      260.05      253.05      4.67 o
   1   3   7       22.06       20.18      1.52 o
   2   3   7        0.28       -0.77      0.77 o
   3   3   7      343.61      280.88      5.79 o
   4   3   7      535.06      515.78      9.30 o
   5   3   7      514.66      491.45     10.13 o
   6   3   7       81.76       81.87      4.07 o
   7   3   7        2.21        2.99      1.62 o
   8   3   7       75.27       71.17      5.73 o
   9   3   7        9.36       14.23      2.37 o
 -15   4   7       38.81       36.40      3.02 o
 -14   4   7        1.36        2.54      1.62 o
 -13   4   7      175.48      189.18      5.15 o
 -12   4   7       64.21       63.85      3.06 o
 -11   4   7       35.97       30.16      2.91 o
 -10   4   7       26.94       24.05      1.66 o
  -9   4   7      158.29      154.42      3.53 o
  -8   4   7      547.79      487.06      6.63 o
  -7   4   7       76.72       69.56      1.90 o
  -6   4   7        0.46       -0.11      0.37 o
  -5   4   7       48.01       39.99      1.42 o
  -4   4   7        1.89        1.61      0.76 o
  -3   4   7       38.18       36.63      1.25 o
  -2   4   7      310.50      334.21      5.17 o
  -1   4   7        0.29        0.45      0.80 o
   0   4   7        1.71        0.73      0.75 o
   1   4   7      127.35      111.53      3.23 o
   2   4   7        0.36        0.54      1.07 o
   3   4   7      329.68      310.10      6.48 o
   4   4   7        5.88        7.69      1.46 o
   5   4   7        1.19        1.29      1.57 o
   6   4   7       64.81       73.50      3.86 o
   7   4   7       17.93       16.85      2.38 o
   8   4   7        3.58        4.88      2.01 o
   9   4   7        1.22        2.63      2.42 o
 -15   5   7       35.83       35.35      3.08 o
 -14   5   7       72.33       79.36      3.70 o
 -13   5   7      211.50      221.65      5.58 o
 -12   5   7       10.12       12.38      1.75 o
 -11   5   7       72.87       77.13      3.12 o
 -10   5   7      145.54      158.01      3.29 o
  -9   5   7      252.01      261.37      4.30 o
  -8   5   7      312.83      312.87      4.77 o
  -7   5   7      443.63      424.77      5.92 o
  -6   5   7     2940.08     2946.99     41.51 o
  -5   5   7      100.79       92.24      2.11 o
  -4   5   7      158.68      150.33      2.72 o
  -3   5   7        5.92       10.71      0.82 o
  -2   5   7       40.16       40.75      1.94 o
  -1   5   7      192.62      193.82      3.81 o
   0   5   7      193.69      213.13      4.11 o
   1   5   7       55.66       38.85      2.23 o
   2   5   7      292.51      203.70      4.96 o
   3   5   7       23.64       16.91      1.87 o
   4   5   7      164.87      157.38      5.32 o
   5   5   7      277.93      270.30      7.41 o
   6   5   7       63.48       50.36      3.62 o
   7   5   7        3.74        2.18      1.97 o
   8   5   7       87.15      102.36      5.97 o
 -15   6   7       40.94       38.25      2.95 o
 -14   6   7       63.91       62.85      3.41 o
 -13   6   7       59.69       71.91      3.40 o
 -12   6   7        1.00        0.56      1.27 o
 -11   6   7      101.33      112.71      3.64 o
 -10   6   7       64.13       63.50      2.14 o
  -9   6   7      101.72      102.03      3.37 o
  -8   6   7       14.21       15.52      1.31 o
  -7   6   7     1971.85     1892.79     23.95 o
  -6   6   7      267.74      253.04      4.43 o
  -5   6   7        9.54       14.01      1.06 o
  -4   6   7      478.99      500.37      6.65 o
  -3   6   7      330.88      326.08      4.76 o
  -2   6   7        1.09        1.88      0.89 o
  -1   6   7       34.18       32.93      1.76 o
   0   6   7       13.63       11.24      1.26 o
   1   6   7        4.32        6.34      1.34 o
   2   6   7       11.39       12.59      1.68 o
   3   6   7       39.65       37.74      3.42 o
   4   6   7       24.67       24.74      2.65 o
   5   6   7      139.31      142.03      5.49 o
   6   6   7       87.25       76.85      8.87 o
   7   6   7       15.78       15.35      3.20 o
 -15   7   7        0.29        1.72      1.59 o
 -14   7   7        0.00       -0.93      1.42 o
 -13   7   7       51.41       57.00      3.15 o
 -12   7   7        0.01        1.36      1.30 o
 -11   7   7       93.12       93.86      3.90 o
 -10   7   7       65.49       65.45      2.26 o
  -9   7   7      105.10       99.47      2.93 o
  -8   7   7      457.89      433.72      7.55 o
  -7   7   7      220.18      205.68      4.40 o
  -6   7   7       13.10       10.12      1.16 o
  -5   7   7       73.20       71.45      2.09 o
  -4   7   7     2864.99     2804.53     31.45 o
  -3   7   7       74.58       79.22      2.03 o
  -2   7   7       30.95       37.47      1.90 o
  -1   7   7       15.58       14.47      1.39 o
   0   7   7       95.23       93.09      2.86 o
   1   7   7      174.47      160.26      5.79 o
   2   7   7        5.11        6.53      1.84 o
   3   7   7        1.57       -2.00      1.53 o
   4   7   7        7.36        6.89      2.10 o
   5   7   7       64.40       69.80      4.45 o
   6   7   7      421.30      450.14     13.54 o
 -15   8   7       87.75       77.19      4.55 o
 -14   8   7       12.21       16.16      2.48 o
 -13   8   7        0.05       -0.74      1.58 o
 -12   8   7       60.59       65.48      3.76 o
 -11   8   7        0.17        0.63      1.45 o
 -10   8   7       35.13       38.95      2.03 o
  -9   8   7        0.87        0.17      0.97 o
  -8   8   7      184.70      198.93      4.41 o
  -7   8   7       49.47       45.99      2.30 o
  -6   8   7      426.71      427.29      9.26 o
  -5   8   7      262.97      271.32      5.30 o
  -4   8   7        1.74        4.24      0.91 o
  -3   8   7       26.53       27.39      1.37 o
  -2   8   7       20.27       23.30      1.71 o
  -1   8   7       20.26       21.25      1.71 o
   0   8   7        0.23       -0.93      1.11 o
   1   8   7       40.61       39.39      2.50 o
   2   8   7        8.94        5.15      1.88 o
   3   8   7       32.57       32.91      3.11 o
   4   8   7        5.07        4.69      2.16 o
   5   8   7      430.64      463.58     22.16 o
 -14   9   7        0.41       -2.50      1.97 o
 -13   9   7        9.80       10.76      2.15 o
 -12   9   7       51.43       44.55      3.17 o
 -11   9   7      162.90      141.49      4.90 o
 -10   9   7      142.19      134.60      3.57 o
  -9   9   7       10.71        8.14      1.42 o
  -8   9   7        8.18        8.58      1.33 o
  -7   9   7      132.81      135.00      4.89 o
  -6   9   7      403.96      427.32      8.54 o
  -5   9   7        3.44        0.50      1.90 o
  -4   9   7        0.00        1.13      1.10 o
  -3   9   7       46.40       38.30      2.48 o
  -2   9   7       15.23       18.03      1.70 o
  -1   9   7        8.44        4.81      1.48 o
   0   9   7       70.12       85.93      3.88 o
   1   9   7       15.22       13.03      1.92 o
   2   9   7      129.87      120.09      4.22 o
   3   9   7       20.37       16.32      3.45 o
   4   9   7       71.40       71.58      5.81 o
 -14  10   7       31.94       32.41      3.18 o
 -13  10   7        7.55        7.79      2.13 o
 -12  10   7        9.24       10.32      1.58 o
 -11  10   7        0.32        0.02      1.56 o
 -10  10   7      136.26      159.16      6.13 o
  -9  10   7       97.69      102.61      3.23 o
  -8  10   7        1.63        3.39      1.42 o
  -7  10   7       67.55       70.66      3.09 o
  -6  10   7        3.51        3.15      1.37 o
  -5  10   7      118.84      128.83      5.53 o
  -4  10   7        0.23        1.92      1.26 o
  -3  10   7        9.38        8.84      2.27 o
  -2  10   7       29.65       32.86      3.33 o
  -1  10   7       13.07       10.68      1.82 o
   0  10   7        0.11        0.32      1.49 o
   1  10   7      125.09      135.06      4.58 o
   2  10   7       40.64       43.17      4.02 o
 -13  11   7       23.68       23.60      3.95 o
 -12  11   7       16.67       18.21      2.03 o
 -11  11   7        0.42        0.33      1.69 o
 -10  11   7       51.73       47.97      6.55 o
  -9  11   7      158.55      163.07      5.31 o
  -8  11   7        5.37        9.62      1.99 o
  -7  11   7      144.39      154.04      4.72 o
  -6  11   7      128.23      132.26      4.19 o
  -5  11   7       15.86       18.31      1.90 o
  -4  11   7       84.26       95.15      5.00 o
  -3  11   7      194.52      204.37      7.40 o
  -2  11   7      166.01      167.93     15.42 o
  -1  11   7      224.36      253.57     11.08 o
   0  11   7       15.56       16.28      3.24 o
   1  11   7       34.86       39.29      3.49 o
 -12  12   7        1.34        0.64      1.49 o
 -11  12   7       37.02       52.09      3.53 o
 -10  12   7      131.70      140.47      5.34 o
  -9  12   7       27.95       31.63      2.72 o
  -8  12   7      108.94      106.41      7.49 o
  -7  12   7       35.28       33.62      2.85 o
  -6  12   7        0.11       -0.74      1.51 o
  -5  12   7        0.00       -0.87      2.73 o
  -4  12   7      159.54      161.93      8.58 o
  -3  12   7       30.14       29.05      4.57 o
  -2  12   7       21.13       25.83      7.35 o
  -1  12   7       40.27       32.46      4.91 o
 -10  13   7        8.05        8.26      2.13 o
  -9  13   7       72.85       80.89      4.27 o
  -8  13   7        0.06        2.07      1.54 o
  -7  13   7        0.36       -1.02      1.42 o
  -6  13   7       10.69       16.02      4.83 o
  -5  13   7        0.19        5.03      2.40 o
  -4  13   7      135.06      115.37      5.63 o
   1 -16   8        2.36        6.76      3.23 o
   2 -16   8       88.81       73.25      6.41 o
   3 -16   8      255.06      285.65     12.07 o
   4 -16   8       56.52       67.31      3.69 o
   5 -16   8        3.03        5.12      1.78 o
   6 -16   8       50.71       56.19      4.20 o
   7 -16   8       22.65       26.64      3.29 o
   8 -16   8      130.47      143.38      5.98 o
   9 -16   8        2.49        6.06      2.27 o
  -1 -15   8        0.00        0.64      2.58 o
   0 -15   8        0.00       -3.15      2.26 o
   1 -15   8      185.29      182.29      9.01 o
   2 -15   8      532.66      525.40     17.96 o
   3 -15   8       36.08       36.94      3.10 o
   4 -15   8       17.76       18.34      2.14 o
   5 -15   8        0.53       -0.82      1.74 o
   6 -15   8        0.01        0.28      1.74 o
   7 -15   8       18.35       18.48      2.66 o
   8 -15   8       17.45       19.16      2.75 o
   9 -15   8      196.00      209.47      7.07 o
  10 -15   8       81.16       86.03      4.86 o
  11 -15   8       36.11       26.77      3.15 o
  -3 -14   8       16.90       14.87      2.19 o
  -2 -14   8        2.51       -0.82      2.30 o
  -1 -14   8      267.71      250.14     10.51 o
   0 -14   8       11.98       17.16      3.52 o
   1 -14   8      166.06      150.93      6.10 o
   2 -14   8       75.41       76.64      3.87 o
   3 -14   8        0.74        0.72      1.46 o
   4 -14   8        7.10        9.84      1.87 o
   5 -14   8       75.39       91.70      4.70 o
   6 -14   8      183.17      174.70      7.51 o
   7 -14   8       25.87       19.54      4.45 o
   8 -14   8        2.33        2.31      1.71 o
   9 -14   8        6.99        2.60      3.30 o
  10 -14   8        1.63       -1.50      1.90 o
  11 -14   8        1.62        0.91      1.98 o
  12 -14   8        2.18        4.55      7.18 o
  -4 -13   8       11.69       11.87      2.01 o
  -3 -13   8       11.88       10.74      2.69 o
  -2 -13   8        0.12        3.46      1.51 o
  -1 -13   8        4.84        5.24      2.44 o
   0 -13   8        0.71        3.43      1.81 o
   1 -13   8        5.68        3.55      1.53 o
   2 -13   8      131.22      118.03      4.26 o
   3 -13   8      183.46      189.11      4.89 o
   4 -13   8       18.53       19.63      3.10 o
   5 -13   8       41.55       43.44      4.77 o
   6 -13   8       37.43       35.74      3.37 o
   7 -13   8        8.69        6.05      1.86 o
   8 -13   8        0.30        0.86      1.57 o
   9 -13   8       20.31       17.59      2.79 o
  10 -13   8       32.56       32.72      3.50 o
  11 -13   8       20.29       18.34      2.87 o
  12 -13   8        0.37        0.77      1.94 o
  -6 -12   8       23.96       26.06      3.43 o
  -5 -12   8      471.77      484.35      9.96 o
  -4 -12   8      110.70      121.10      4.20 o
  -3 -12   8      139.67      147.18      4.41 o
  -2 -12   8       10.63       10.23      1.53 o
  -1 -12   8        8.56        9.32      1.72 o
   0 -12   8      135.95      145.58      4.61 o
   1 -12   8        2.99        1.62      1.56 o
   2 -12   8        0.74        1.17      1.17 o
   3 -12   8      258.65      235.59      6.82 o
   4 -12   8       30.79       34.98      2.85 o
   5 -12   8       18.77       22.13      2.42 o
   6 -12   8       77.34       69.94      3.70 o
   7 -12   8        0.73       -0.35      1.35 o
   8 -12   8      417.54      411.18     11.34 o
   9 -12   8        3.41        7.70      3.48 o
  10 -12   8       61.70       69.31      4.39 o
  11 -12   8      102.58      121.24      9.59 o
  12 -12   8      161.12      177.12     12.75 o
  13 -12   8        7.63        7.40      2.33 o
  -7 -11   8        2.80       -0.36      5.68 o
  -6 -11   8      170.94      158.93      4.83 o
  -5 -11   8        8.19       11.48      2.38 o
  -4 -11   8       36.06       37.89      2.54 o
  -3 -11   8        0.02       -0.10      1.09 o
  -2 -11   8       13.86       13.91      1.63 o
  -1 -11   8      462.25      464.19      7.10 o
   0 -11   8        0.35       -0.12      1.04 o
   1 -11   8      235.07      232.84      5.04 o
   2 -11   8       44.67       42.99      2.34 o
   3 -11   8      376.96      321.41      7.87 o
   4 -11   8      127.16      104.28      4.25 o
   5 -11   8        1.89        1.39      1.42 o
   6 -11   8       12.33        8.99      2.16 o
   7 -11   8       61.61       51.62      3.15 o
   8 -11   8       41.69       36.16      3.09 o
   9 -11   8      195.42      192.41      6.68 o
  10 -11   8      100.09       92.14      4.83 o
  11 -11   8      112.38      112.53      5.18 o
  12 -11   8       44.32       42.33      3.64 o
  13 -11   8        2.19        3.44      2.83 o
  -8 -10   8       20.67       23.27      4.45 o
  -7 -10   8       22.16       21.07      3.38 o
  -6 -10   8      122.55      140.26      4.40 o
  -5 -10   8        6.59        2.46      1.41 o
  -4 -10   8        0.07        0.83      1.10 o
  -3 -10   8       16.44       18.27      1.57 o
  -2 -10   8       98.57       92.58      2.51 o
  -1 -10   8       17.94       17.80      1.20 o
   0 -10   8       51.98       49.94      2.29 o
   1 -10   8        0.54       -0.45      0.79 o
   2 -10   8      193.12      174.70      3.63 o
   3 -10   8      740.83      656.96     12.93 o
   4 -10   8      342.55      349.70     10.05 o
   5 -10   8     2089.40     2118.28     35.61 o
   6 -10   8        7.18        6.29      1.87 o
   7 -10   8        4.22        6.35      2.59 o
   8 -10   8       60.21       57.27      3.47 o
   9 -10   8        0.06       -2.13      1.23 o
  10 -10   8        2.99        0.43      1.45 o
  11 -10   8      204.43      231.79      7.47 o
  12 -10   8      244.48      243.07      7.88 o
  13 -10   8       28.85       24.83      2.98 o
  -9  -9   8       63.11       58.29      4.78 o
  -8  -9   8       10.09        8.95      3.99 o
  -7  -9   8        2.97        4.05      1.46 o
  -6  -9   8       40.82       42.40      2.93 o
  -5  -9   8       27.85       23.17      1.82 o
  -4  -9   8       14.81       17.16      2.74 o
  -3  -9   8      183.48      181.02      4.09 o
  -2  -9   8       44.30       49.65      1.90 o
  -1  -9   8      123.38      118.37      2.56 o
   0  -9   8      222.13      233.57      4.79 o
   1  -9   8        2.28        1.00      0.79 o
   2  -9   8       35.32       25.16      2.40 o
   3  -9   8       97.32      107.51      3.11 o
   4  -9   8       24.05       22.01      1.96 o
   5  -9   8        5.05        8.10      1.45 o
   6  -9   8       51.89       50.18      3.05 o
   7  -9   8       16.52       13.94      1.88 o
   8  -9   8       48.02       44.36      2.87 o
   9  -9   8       29.42       27.80      2.87 o
  10  -9   8       81.64       94.75      4.10 o
  11  -9   8       49.78       50.59      5.34 o
  12  -9   8       72.43       77.88      4.14 o
  13  -9   8        9.81       11.94      2.34 o
 -10  -8   8       28.07       34.81      4.89 o
  -9  -8   8       45.56       34.55      4.73 o
  -8  -8   8       13.40       10.39      2.52 o
  -7  -8   8      256.64      253.46      5.39 o
  -6  -8   8        3.73        1.15      1.14 o
  -5  -8   8       27.16       29.63      1.88 o
  -4  -8   8      200.35      189.14      6.32 o
  -3  -8   8      239.58      265.05      4.63 o
  -2  -8   8       53.83       80.75      2.19 o
  -1  -8   8       47.80       51.84      1.52 o
   0  -8   8      191.25      200.06      4.14 o
   1  -8   8      192.22      204.83      3.79 o
   2  -8   8       97.77      127.47      3.31 o
   4  -8   8      149.80      140.57      7.13 o
   5  -8   8      511.88      494.20      8.44 o
   6  -8   8      621.92      624.71     13.94 o
   7  -8   8       39.15       44.94      3.14 o
   8  -8   8      153.75      128.30      4.34 o
   9  -8   8       11.81        6.33      1.37 o
  10  -8   8       14.12       15.76      3.00 o
  11  -8   8       40.28       39.42      3.09 o
  12  -8   8       16.53       19.99      5.72 o
  13  -8   8        0.22        0.46      1.71 o
 -10  -7   8       38.94       39.27      4.05 o
  -9  -7   8        5.17        4.16      2.30 o
  -8  -7   8        7.36        4.52      1.77 o
  -7  -7   8       99.53       87.06      4.56 o
  -6  -7   8      177.20      170.80      4.09 o
  -5  -7   8        0.58        0.58      1.08 o
  -4  -7   8       59.07       63.36      2.12 o
  -3  -7   8      608.07      569.55      8.09 o
  -2  -7   8      745.27      711.48      8.77 o
  -1  -7   8      210.65      243.83      4.10 o
   0  -7   8       60.02       60.81      2.11 o
   1  -7   8       19.21       18.93      1.41 o
   4  -7   8       81.45       84.96      2.45 o
   5  -7   8     1376.99     1334.65     17.54 o
   6  -7   8       73.96       68.34      1.90 o
   7  -7   8       18.03       19.59      1.14 o
   8  -7   8       14.04       12.61      1.34 o
   9  -7   8       66.35       61.25      2.78 o
  10  -7   8       23.64       22.78      1.99 o
  11  -7   8       89.12       91.68      4.47 o
  12  -7   8       58.03       68.73      3.76 o
  13  -7   8        2.21        0.27      2.03 o
 -11  -6   8        3.55        3.66      2.62 o
 -10  -6   8       61.65       58.87      4.46 o
  -9  -6   8       39.24       35.69      2.87 o
  -8  -6   8       71.07       68.79      2.62 o
  -7  -6   8      399.84      392.56      7.58 o
  -6  -6   8       50.34       50.49      2.77 o
  -5  -6   8      120.64      121.81      3.20 o
  -4  -6   8      748.23      731.12     10.02 o
  -3  -6   8       31.21       29.97      2.07 o
  -2  -6   8       31.99       31.42      1.39 o
  -1  -6   8        0.97        2.14      0.62 o
   0  -6   8        3.45        4.75      0.78 o
   1  -6   8       40.60       56.32      4.06 o
   2  -6   8      430.28      498.09      7.22 o
   3  -6   8      140.34      131.92      2.81 o
   4  -6   8       16.56       18.09      1.16 o
   5  -6   8      104.67       96.61      2.81 o
   6  -6   8        6.01        9.23      1.98 o
   7  -6   8       13.31        2.99      1.04 o
   8  -6   8       59.91       35.66      2.16 o
   9  -6   8        0.28        0.66      0.99 o
  10  -6   8        8.97       10.58      1.49 o
  11  -6   8        3.07        7.20      1.99 o
  12  -6   8      135.64      144.44      6.22 o
  13  -6   8      856.77      960.71     27.27 o
 -12  -5   8      349.66      354.53     11.12 o
 -11  -5   8        7.25        7.09      2.17 o
 -10  -5   8        0.84       -0.69      1.65 o
  -9  -5   8      159.51      143.92      5.01 o
  -8  -5   8        0.02        1.09      1.03 o
  -7  -5   8        0.26        1.36      1.06 o
  -6  -5   8       15.65       22.39      1.57 o
  -5  -5   8      687.07      668.91      9.33 o
  -4  -5   8       85.04       71.41      1.88 o
  -3  -5   8        4.46        3.78      0.83 o
  -2  -5   8       23.06       11.64      0.72 o
  -1  -5   8      352.73      353.74      7.17 o
   0  -5   8        0.00       -0.05      0.65 o
   1  -5   8       92.17       81.10      4.29 o
   2  -5   8      125.11      110.67      2.91 o
   3  -5   8       19.08       22.85      1.18 o
   4  -5   8      561.44      507.50      8.75 o
   5  -5   8       30.54       29.34      1.79 o
   6  -5   8      131.30      127.72      3.44 o
   7  -5   8       16.34       14.85      1.53 o
   8  -5   8        0.13       -0.09      1.16 o
   9  -5   8        0.15        0.37      0.77 o
  10  -5   8        6.37        7.06      1.35 o
  11  -5   8       84.91       81.92      4.28 o
  12  -5   8        0.21       -0.16      1.67 o
  13  -5   8       76.58       81.99      5.12 o
 -12  -4   8       25.26       26.85      3.01 o
 -11  -4   8        5.93        1.68      1.87 o
 -10  -4   8       60.10       59.64      3.52 o
  -9  -4   8       21.73       20.13      1.56 o
  -8  -4   8      215.73      190.16      4.24 o
  -7  -4   8       82.96       76.79      2.31 o
  -6  -4   8      426.01      461.07      6.88 o
  -5  -4   8       50.90       45.80      2.23 o
  -4  -4   8     1067.47     1108.46     15.98 o
  -3  -4   8      222.95      264.89      3.83 o
  -2  -4   8      237.07      235.19      4.23 o
  -1  -4   8      551.10      590.44     10.71 o
   0  -4   8      656.74      677.32     14.30 o
   1  -4   8      244.79      270.51      4.88 o
   2  -4   8      288.61      340.06      5.18 o
   3  -4   8      121.40      115.09      3.74 o
   4  -4   8        5.48        3.15      0.88 o
   5  -4   8        0.63       -0.29      0.73 o
   6  -4   8      292.82      274.33      5.72 o
   7  -4   8       49.48       35.98      2.19 o
   8  -4   8        2.25        3.13      1.21 o
   9  -4   8       71.47       70.87      2.48 o
  10  -4   8       24.15       27.11      2.72 o
  11  -4   8      111.17      131.28      5.78 o
  12  -4   8        0.02       -0.41      1.62 o
 -13  -3   8        7.85        3.61      2.14 o
 -12  -3   8       33.08       30.35      2.96 o
 -11  -3   8       66.16       72.85      3.81 o
 -10  -3   8       91.92       85.74      3.44 o
  -9  -3   8      109.15       99.15      2.65 o
  -8  -3   8       18.04       12.97      1.22 o
  -7  -3   8        0.53        0.05      0.80 o
  -6  -3   8       62.38       80.30      2.73 o
  -5  -3   8      471.99      490.21      8.01 o
  -4  -3   8      528.28      566.35      7.72 o
  -3  -3   8      216.55      256.39      3.93 o
  -2  -3   8      729.42      696.12     11.43 o
  -1  -3   8      410.81      530.83      8.41 o
   0  -3   8      405.20      334.23      9.38 o
   1  -3   8      451.78      483.92      6.93 o
   2  -3   8       85.70       61.08      1.56 o
   3  -3   8       37.43       33.00      1.75 o
   4  -3   8        9.21       15.14      1.35 o
   5  -3   8        0.31        0.28      0.77 o
   6  -3   8        0.20        3.73      1.10 o
   7  -3   8      316.65      248.04      5.64 o
   8  -3   8       16.24       26.43      1.45 o
   9  -3   8        1.36        1.74      1.43 o
  10  -3   8       52.93       52.09      3.08 o
  11  -3   8       19.13       24.31      3.90 o
  12  -3   8       43.36       56.55      4.47 o
 -13  -2   8      131.89      137.58      5.34 o
 -12  -2   8       19.73       23.16      2.26 o
 -11  -2   8      325.59      315.16      8.85 o
 -10  -2   8      397.62      390.90      7.60 o
  -9  -2   8      380.57      361.88      5.87 o
  -8  -2   8        0.13       -0.24      0.81 o
  -7  -2   8       75.67       68.43      2.00 o
  -6  -2   8      285.85      311.10      5.34 o
  -5  -2   8      215.27      235.69      3.92 o
  -4  -2   8     2199.88     2357.60     51.48 o
  -3  -2   8      148.83      160.74      4.26 o
  -2  -2   8      299.11      297.97      6.01 o
  -1  -2   8      967.92     1005.92     14.79 o
   0  -2   8       69.36       63.93      1.87 o
   1  -2   8      375.29      374.43      9.12 o
   2  -2   8       35.77       41.03      1.30 o
   3  -2   8       50.92       61.34      2.16 o
   4  -2   8       83.53       82.12      2.36 o
   5  -2   8     1035.66      960.09     13.65 o
   6  -2   8      116.30      119.11      2.08 o
   7  -2   8        0.98        2.93      0.88 o
   8  -2   8      123.57      113.74      3.62 o
   9  -2   8        0.25        0.27      1.18 o
  10  -2   8      301.12      316.91      7.62 o
  11  -2   8       14.31       25.49      2.81 o
  12  -2   8        0.07       -1.22      2.55 o
 -14  -1   8        4.07        2.01      3.08 o
 -13  -1   8        4.47        2.91      2.10 o
 -12  -1   8        7.15        8.61      2.31 o
 -11  -1   8      349.70      340.12      7.03 o
 -10  -1   8       19.99       22.89      1.96 o
  -9  -1   8       11.22       15.53      1.29 o
  -8  -1   8      172.08      168.09      3.19 o
  -7  -1   8       42.15       39.30      1.56 o
  -6  -1   8       10.25        3.30      1.00 o
  -5  -1   8       23.34       26.11      1.17 o
  -4  -1   8        2.65        5.39      0.64 o
  -3  -1   8     1904.60     2047.77     22.77 o
  -2  -1   8      959.97     1019.70     15.06 o
  -1  -1   8     1149.20     1167.17     19.92 o
   0  -1   8        0.27       -0.24      0.50 o
   1  -1   8      385.45      418.08      6.83 o
   2  -1   8        0.40        0.93      0.50 o
   3  -1   8       39.71       47.92      1.42 o
   4  -1   8      193.11      184.11      2.75 o
   5  -1   8      195.32      184.28      3.26 o
   6  -1   8      201.49      171.40      4.54 o
   7  -1   8       32.98       30.09      1.87 o
   8  -1   8       96.25       89.20      3.51 o
   9  -1   8       20.77       21.77      2.13 o
  10  -1   8        0.99        1.14      1.49 o
  11  -1   8       14.09       12.03      2.12 o
 -14   0   8       10.06       13.50      3.01 o
 -13   0   8        0.00        1.51      1.47 o
 -12   0   8       39.12       38.04      2.93 o
 -11   0   8      200.28      198.39      6.12 o
 -10   0   8       85.46       81.62      2.22 o
  -9   0   8        4.33        5.33      0.94 o
  -8   0   8      824.41      834.35     10.43 o
  -7   0   8      703.67      677.31     10.65 o
  -6   0   8       99.78      100.03      2.69 o
  -5   0   8       46.40       42.85      1.40 o
  -4   0   8      167.55      180.22      2.87 o
  -3   0   8       26.98       19.97      0.84 o
  -2   0   8      212.29      212.23      4.16 o
  -1   0   8       63.85       79.23      2.20 o
   0   0   8        2.64        1.27      0.47 o
   1   0   8      480.61      484.30      8.75 o
   2   0   8       67.22       80.13      2.17 o
   3   0   8      154.27      144.99      2.55 o
   4   0   8     2337.94     2191.65     31.42 o
   5   0   8      152.25      140.30      3.56 o
   6   0   8       63.77       67.30      2.63 o
   7   0   8       23.97       20.65      1.79 o
   8   0   8      107.72       98.86      3.94 o
   9   0   8      214.65      208.01      6.04 o
  10   0   8        2.86        0.57      1.60 o
  11   0   8       25.50       20.16      3.43 o
 -14   1   8       93.75       90.86      9.14 o
 -13   1   8       20.12       19.63      1.98 o
 -12   1   8        9.01        9.63      1.51 o
 -11   1   8      152.77      162.25      4.00 o
 -10   1   8       28.32       28.57      1.71 o
  -9   1   8      946.01      919.19     11.42 o
  -8   1   8      306.56      319.16      4.84 o
  -7   1   8       27.53       23.37      1.54 o
  -6   1   8       42.41       51.04      1.73 o
  -5   1   8        1.98        1.26      0.55 o
  -4   1   8        1.34        1.83      0.65 o
  -3   1   8        3.13        1.71      0.56 o
  -2   1   8      348.60      369.43      6.37 o
  -1   1   8       83.48       89.71      2.39 o
   0   1   8       22.78       16.97      1.38 o
   1   1   8      104.33      110.67      3.79 o
   2   1   8      201.22      173.12     10.79 o
   3   1   8       74.14       70.40      3.04 o
   4   1   8       92.85       94.68      2.94 o
   5   1   8        4.76        4.67      1.18 o
   6   1   8        8.02        7.74      1.39 o
   7   1   8        0.85        0.20      1.28 o
   8   1   8      100.17      104.11      4.19 o
   9   1   8      124.43      128.73      4.88 o
  10   1   8       54.77       62.02      5.67 o
 -15   2   8       38.19       36.82      3.38 o
 -14   2   8       32.86       31.48      2.64 o
 -13   2   8       56.88       55.16      3.62 o
 -12   2   8       19.68       18.48      1.77 o
 -11   2   8      171.37      185.08      4.64 o
 -10   2   8      202.65      198.80      4.01 o
  -9   2   8      419.24      441.90      6.27 o
  -8   2   8      662.94      726.96      9.27 o
  -7   2   8      416.87      345.78      9.77 o
  -6   2   8      203.77      222.18      3.93 o
  -5   2   8        2.90        3.13      0.83 o
  -4   2   8       11.14       14.01      0.92 o
  -3   2   8       28.68       31.79      1.09 o
  -2   2   8      472.87      515.67      7.98 o
  -1   2   8      139.13      151.12      3.18 o
   0   2   8      208.23      215.90      4.41 o
   2   2   8      393.21      255.35     31.49 o
   3   2   8        2.48        0.91      1.48 o
   4   2   8      248.77      236.38      5.44 o
   5   2   8      604.46      603.13     10.62 o
   6   2   8       14.30       11.69      1.80 o
   7   2   8       21.74       26.96      3.78 o
   8   2   8       91.81      112.44      4.60 o
   9   2   8        0.14        1.94      1.79 o
 -15   3   8        5.28        7.00      1.91 o
 -14   3   8       12.17       14.20      2.10 o
 -13   3   8        7.37        5.24      1.61 o
 -12   3   8        5.91        7.37      1.53 o
 -11   3   8      224.91      233.43      4.89 o
 -10   3   8      426.15      428.07      6.19 o
  -9   3   8        1.39        0.63      0.84 o
  -8   3   8     1606.54     1600.68     18.65 o
  -7   3   8      868.31      819.52     13.09 o
  -6   3   8      146.35      142.51      3.57 o
  -5   3   8      538.90      555.82      6.60 o
  -4   3   8        0.58       -0.42      0.47 o
  -3   3   8      151.05      138.12      2.20 o
  -2   3   8      436.16      460.54      6.09 o
  -1   3   8       49.97       43.70      1.55 o
   0   3   8        0.28        1.32      0.96 o
   1   3   8       32.24       36.32      2.00 o
   2   3   8        6.03        7.42      1.20 o
   3   3   8        0.28       -0.38      0.97 o
   4   3   8      137.96      132.27      3.96 o
   5   3   8       27.85       22.47      2.04 o
   6   3   8       44.28       42.94      3.56 o
   7   3   8       24.68       31.98      2.86 o
   8   3   8       29.33       28.95      2.91 o
   9   3   8       59.69       50.48      4.39 o
 -15   4   8       17.33       13.54      2.56 o
 -14   4   8      348.62      355.82     16.52 o
 -13   4   8        0.87        1.75      1.45 o
 -12   4   8      173.94      165.15      4.58 o
 -11   4   8      598.50      620.97     10.76 o
 -10   4   8        0.57        0.82      0.84 o
  -9   4   8     1633.07     1659.51     19.41 o
  -8   4   8     1113.71     1061.26     12.90 o
  -7   4   8        3.98        1.58      0.94 o
  -6   4   8      189.78      175.62      3.97 o
  -5   4   8     1112.84     1171.30     13.82 o
  -4   4   8       82.31       91.60      2.04 o
  -3   4   8     1358.44     1350.80     15.52 o
  -2   4   8        2.34       -0.52      0.98 o
  -1   4   8       34.92       30.98      1.71 o
   0   4   8       47.14       51.19      2.42 o
   1   4   8       59.87       36.86      3.64 o
   2   4   8       75.84       42.21      2.63 o
   3   4   8      228.31      183.60      4.79 o
   4   4   8      175.47      160.09      4.62 o
   5   4   8       58.15       56.38      4.24 o
   6   4   8      125.78      123.51      5.13 o
   7   4   8       35.75       44.23      3.53 o
   8   4   8       16.10       20.73      2.74 o
 -15   5   8        0.06        3.20      2.08 o
 -14   5   8       27.25       28.67      2.55 o
 -13   5   8      184.90      192.12      5.21 o
 -12   5   8       58.81       56.63      2.99 o
 -11   5   8       18.22       18.37      1.88 o
 -10   5   8        0.06        1.54      0.92 o
  -9   5   8      185.47      163.74      3.52 o
  -8   5   8       65.98       64.60      2.21 o
  -7   5   8      385.95      381.46      6.06 o
  -6   5   8      892.91      883.39     10.88 o
  -5   5   8     1002.10     1076.81     12.88 o
  -4   5   8      520.17      555.69      7.22 o
  -3   5   8       29.35       28.56      1.10 o
  -2   5   8        4.15        3.50      1.04 o
  -1   5   8       14.34       15.68      1.33 o
   0   5   8       19.73       24.45      1.85 o
   1   5   8       23.64       16.43      1.70 o
   2   5   8       41.04       41.99      2.86 o
   3   5   8      539.08      535.55     10.07 o
   4   5   8      674.59      653.05     13.54 o
   5   5   8      523.52      512.38     11.52 o
   6   5   8        2.47        1.40      1.89 o
   7   5   8        1.18        3.90      2.10 o
 -15   6   8       13.44       10.47      2.37 o
 -14   6   8       26.82       25.87      2.81 o
 -13   6   8       45.19       44.48      3.29 o
 -12   6   8       87.36       79.70      5.41 o
 -11   6   8        7.76        5.36      1.65 o
 -10   6   8       42.81       49.98      2.26 o
  -9   6   8       67.83       61.78      2.46 o
  -8   6   8      315.91      320.19      6.03 o
  -7   6   8      547.69      524.74      7.85 o
  -6   6   8     1170.80     1207.39     14.42 o
  -5   6   8      279.43      274.64      4.31 o
  -4   6   8     1704.01     1766.94     22.03 o
  -3   6   8        2.05        2.64      0.97 o
  -2   6   8       64.53       74.46      3.88 o
  -1   6   8      106.19      113.59      3.00 o
   0   6   8      173.08      150.20      3.58 o
   1   6   8      402.22      343.68     10.10 o
   2   6   8      231.97      219.49      5.55 o
   3   6   8      275.17      254.90      7.16 o
   4   6   8        2.76        4.78      1.90 o
   5   6   8       38.26       30.45      3.15 o
   6   6   8        3.43        5.11      3.72 o
 -15   7   8        0.24        2.06      3.09 o
 -14   7   8        0.03       -2.50      1.61 o
 -13   7   8       31.25       30.97      2.86 o
 -12   7   8       19.48       21.79      2.41 o
 -11   7   8       10.84       14.62      1.99 o
 -10   7   8       27.19       28.31      2.59 o
  -9   7   8       41.74       42.30      2.18 o
  -8   7   8       14.01       11.40      1.38 o
  -7   7   8       44.41       40.96      2.09 o
  -6   7   8       91.28       96.35      2.62 o
  -5   7   8      133.63      130.13      3.02 o
  -4   7   8       10.95       11.53      1.03 o
  -3   7   8      125.73      128.63      3.25 o
  -2   7   8       41.57       41.25      2.09 o
  -1   7   8        2.53        2.60      1.08 o
   0   7   8       28.82       24.87      2.12 o
   1   7   8       12.66       13.33      1.84 o
   2   7   8       21.39       23.28      2.59 o
   3   7   8       41.92       36.30      3.20 o
   4   7   8        0.64        0.00      1.83 o
   5   7   8        8.84       16.67      4.68 o
 -14   8   8        9.51        7.60      2.24 o
 -13   8   8       97.37       99.34      4.52 o
 -12   8   8       46.70       42.71      3.91 o
 -11   8   8        4.53        3.34      2.17 o
 -10   8   8      173.95      172.11      4.18 o
  -9   8   8        0.00        0.14      1.06 o
  -8   8   8       37.53       34.80      4.81 o
  -7   8   8       46.27       51.31      2.34 o
  -6   8   8      146.64      140.97      5.09 o
  -5   8   8      154.72      152.22      5.68 o
  -4   8   8       29.49       33.07      1.52 o
  -3   8   8      264.79      269.99      5.21 o
  -2   8   8      123.83      107.69      3.80 o
  -1   8   8       53.57       59.30      2.65 o
   0   8   8       78.38       82.66      3.38 o
   1   8   8        1.47        2.21      1.48 o
   2   8   8       49.68       40.01      4.09 o
   3   8   8        0.00        0.54      1.88 o
   4   8   8       68.33       85.17      6.80 o
 -14   9   8       31.62       33.22      3.86 o
 -13   9   8       37.70       29.94      2.96 o
 -12   9   8      160.22      172.57      5.71 o
 -11   9   8        7.51        4.23      1.75 o
 -10   9   8       41.57       38.45      2.20 o
  -9   9   8        2.25        2.04      1.19 o
  -8   9   8       77.79       73.68      2.85 o
  -7   9   8       30.84       29.51      2.22 o
  -6   9   8        0.04        0.44      2.29 o
  -5   9   8       18.09       17.27      1.71 o
  -4   9   8       40.26       34.62      3.27 o
  -3   9   8       31.81       34.05      2.12 o
  -2   9   8       37.68       33.57      2.14 o
  -1   9   8        2.59        1.32      1.28 o
   0   9   8        0.00        0.81      1.47 o
   1   9   8        0.83        0.26      1.52 o
   2   9   8       11.14        9.94      2.42 o
   3   9   8        0.90        2.15      2.11 o
 -13  10   8        0.37       -0.36      1.24 o
 -12  10   8       48.05       65.68      4.63 o
 -11  10   8       24.33       26.72      2.60 o
 -10  10   8        6.38        7.95      1.48 o
  -9  10   8       36.08       40.48      2.60 o
  -8  10   8       12.08       10.82      1.72 o
  -7  10   8       40.43       44.77      2.67 o
  -6  10   8       67.44       65.68      4.12 o
  -5  10   8      134.44      133.65      3.98 o
  -4  10   8      109.39      101.20      6.71 o
  -3  10   8        0.05        0.80      2.00 o
  -2  10   8      232.31      229.40      8.01 o
  -1  10   8      143.40      165.35      6.58 o
   0  10   8       55.36       58.13      3.33 o
   1  10   8        3.14        0.63      1.73 o
 -12  11   8       43.87       50.42      3.05 o
 -11  11   8       84.46       87.21     10.65 o
 -10  11   8       44.20       47.37      5.11 o
  -9  11   8       38.70       45.56      5.23 o
  -8  11   8        4.69        5.63      1.62 o
  -7  11   8        3.82        5.41      1.57 o
  -6  11   8       23.99       24.14      2.33 o
  -5  11   8       27.46       22.65      6.29 o
  -4  11   8       35.66       36.58      3.62 o
  -3  11   8        4.14        1.50      2.39 o
  -2  11   8        0.96        1.81      2.46 o
  -1  11   8        5.14        7.06      2.79 o
   0  11   8        0.29       -3.66      2.37 o
 -11  12   8       49.14       58.93      5.57 o
 -10  12   8        7.04        8.39      2.92 o
  -9  12   8        8.63        8.66      2.07 o
  -8  12   8      342.67      381.03      9.50 o
  -7  12   8        1.90        0.43      1.71 o
  -6  12   8      123.20      122.01      7.35 o
  -5  12   8       16.61        9.57      3.58 o
  -4  12   8        0.30       -1.59      2.92 o
  -3  12   8        5.51        3.08      3.33 o
  -8  13   8       15.30       13.69      1.96 o
  -7  13   8        0.62        0.25      2.14 o
   1 -16   9       27.97       24.52      4.27 o
   2 -16   9       27.46       27.07      4.43 o
   3 -16   9      152.30      158.90      6.85 o
   4 -16   9        2.18        1.77      1.66 o
   5 -16   9       91.11       96.61      5.39 o
   6 -16   9       33.09       29.09      3.39 o
   7 -16   9       25.12       17.73      2.89 o
   8 -16   9        9.44        7.51      2.39 o
   9 -16   9        0.07        2.28      2.01 o
  -1 -15   9       37.48       33.34      4.54 o
   0 -15   9       29.18       31.89      4.47 o
   1 -15   9      528.06      551.82     18.84 o
   2 -15   9      137.28      128.80      7.11 o
   3 -15   9       34.54       34.96      4.82 o
   4 -15   9        4.60        6.91      2.19 o
   5 -15   9       32.31       34.93      3.51 o
   6 -15   9        0.00       -2.28      1.63 o
   7 -15   9      105.06      107.57      5.10 o
   8 -15   9       19.56       19.82      2.85 o
   9 -15   9      119.85      127.31      5.58 o
  10 -15   9        1.45        1.46      1.98 o
  -3 -14   9        4.39        4.41      2.79 o
  -2 -14   9       81.20       73.81      5.68 o
  -1 -14   9        0.72       -0.08      2.35 o
   0 -14   9       32.04       35.45      4.43 o
   1 -14   9       18.93       24.48      2.57 o
   2 -14   9       26.87       29.50      2.67 o
   3 -14   9        0.13        0.13      1.39 o
   4 -14   9        6.35        5.53      1.92 o
   5 -14   9        6.50        6.95      2.08 o
   6 -14   9       90.09       88.10      4.56 o
   7 -14   9       25.42       27.00      3.43 o
   8 -14   9       46.84       49.01      3.64 o
   9 -14   9       45.97       40.54      3.39 o
  10 -14   9       16.53       17.57      2.60 o
  11 -14   9       20.67       17.64      2.70 o
  -5 -13   9      340.02      330.53     12.05 o
  -4 -13   9       53.00       50.55      3.00 o
  -3 -13   9      143.05      137.35      4.26 o
  -2 -13   9       20.28       22.54      3.59 o
  -1 -13   9        3.48        4.90      1.92 o
   0 -13   9      270.14      287.14      7.26 o
   1 -13   9       71.04       69.03      3.53 o
   2 -13   9      126.13      119.94      4.35 o
   3 -13   9      130.06      135.33      5.94 o
   4 -13   9        5.65        0.06      1.72 o
   5 -13   9        6.16        4.19      1.76 o
   6 -13   9       10.71       13.79      2.21 o
   7 -13   9       26.36       21.11      2.53 o
   8 -13   9      127.58      133.09      5.12 o
   9 -13   9        8.91       11.71      2.09 o
  10 -13   9      271.07      269.46      7.74 o
  11 -13   9       54.93       58.74      4.46 o
  12 -13   9        1.28        4.22      2.22 o
  -6 -12   9      161.94      160.20      9.17 o
  -5 -12   9      463.13      515.33     14.23 o
  -4 -12   9        0.21       -1.46      1.39 o
  -3 -12   9      202.69      185.81      4.90 o
  -2 -12   9        2.52        1.78      1.53 o
  -1 -12   9        0.36       -1.11      1.31 o
   0 -12   9       33.62       30.04      2.46 o
   1 -12   9       46.40       45.63      3.17 o
   2 -12   9       35.09       31.47      2.22 o
   3 -12   9      185.63      156.28      5.47 o
   4 -12   9       43.88       29.81      2.70 o
   5 -12   9        0.66        1.89      2.02 o
   6 -12   9       49.39       47.04      3.23 o
   7 -12   9       12.97       16.47      2.83 o
   8 -12   9        0.55        0.24      1.37 o
   9 -12   9        9.86       10.67      2.04 o
  10 -12   9       44.32       36.75      3.47 o
  11 -12   9      241.23      244.52      9.86 o
  12 -12   9       18.89       30.92      3.40 o
  -7 -11   9       61.53       43.78      4.07 o
  -6 -11   9      113.11       98.73      3.92 o
  -5 -11   9      716.84      770.55     14.16 o
  -4 -11   9      222.12      227.22      5.12 o
  -3 -11   9       85.20       84.35      2.86 o
  -2 -11   9        2.99        0.92      0.98 o
  -1 -11   9       93.20       90.15      3.17 o
   0 -11   9       67.04       65.46      2.75 o
   1 -11   9       94.74       96.20      3.14 o
   2 -11   9       18.07       20.97      2.28 o
   3 -11   9      229.05      179.83      5.47 o
   4 -11   9     1545.81     1566.14     28.31 o
   5 -11   9      248.62      249.84      6.72 o
   6 -11   9        5.99        7.42      1.65 o
   7 -11   9      310.74      312.85     10.78 o
   8 -11   9        5.71       10.88      1.88 o
   9 -11   9      246.52      289.01      8.69 o
  10 -11   9        1.29       -0.01      1.60 o
  11 -11   9        0.39        1.54      1.78 o
  12 -11   9       96.86       99.75      5.03 o
  -8 -10   9        0.18       -2.93      2.07 o
  -7 -10   9        6.41        3.00      1.57 o
  -6 -10   9       31.42       32.30      2.47 o
  -5 -10   9       31.11       37.72      2.85 o
  -4 -10   9        3.68        3.60      1.18 o
  -3 -10   9       53.32       55.34      2.34 o
  -2 -10   9        9.00        8.92      1.03 o
  -1 -10   9       87.18       96.55      3.37 o
   0 -10   9       51.28       41.86      2.19 o
   1 -10   9        0.46       -0.18      0.90 o
   2 -10   9        2.31        5.51      1.23 o
   3 -10   9      293.95      268.16     11.62 o
   4 -10   9       28.19       26.69      2.48 o
   5 -10   9      401.65      396.00     11.33 o
   6 -10   9      239.46      229.98      6.08 o
   7 -10   9        3.89        0.27      1.75 o
   8 -10   9       11.49       11.94      1.91 o
   9 -10   9        9.50       14.63      2.08 o
  10 -10   9      108.44      115.55      4.83 o
  11 -10   9      240.25      272.13      8.27 o
  12 -10   9       77.46       94.85      4.70 o
  13 -10   9       13.44       11.05      2.54 o
  -9  -9   9      108.30      117.46     16.57 o
  -8  -9   9      215.94      205.83      7.65 o
  -7  -9   9       37.61       34.47      2.46 o
  -6  -9   9       30.21       31.40      2.09 o
  -5  -9   9       20.26       15.90      1.61 o
  -4  -9   9        0.15       -0.07      1.00 o
  -3  -9   9       48.65       40.93      1.85 o
  -2  -9   9     1525.59     1574.13     19.90 o
  -1  -9   9       18.13       11.11      1.62 o
   0  -9   9        0.11        0.13      0.86 o
   1  -9   9       75.85       70.72      4.00 o
   2  -9   9       50.57       70.62      2.65 o
   3  -9   9      833.19      810.55     13.03 o
   4  -9   9      484.22      463.62      8.26 o
   5  -9   9       20.19       21.24      1.99 o
   6  -9   9      104.33       96.00      3.52 o
   7  -9   9      128.57      112.31      4.41 o
   8  -9   9       11.83       11.92      1.73 o
   9  -9   9        0.85        1.97      1.31 o
  10  -9   9       27.71       28.77      2.58 o
  11  -9   9      128.44      145.89      7.67 o
  12  -9   9      393.08      391.50     10.52 o
  13  -9   9      158.71      171.63      6.42 o
 -10  -8   9       67.26       68.61      6.22 o
  -9  -8   9       33.17       29.78      3.48 o
  -8  -8   9      115.27      117.20      3.97 o
  -7  -8   9       13.84       13.14      1.55 o
  -6  -8   9      237.61      225.43      4.98 o
  -5  -8   9      114.14      109.94      3.21 o
  -4  -8   9      116.66      117.79      3.22 o
  -3  -8   9     1634.33     1568.10     19.87 o
  -2  -8   9      709.56      678.59      9.31 o
  -1  -8   9        0.64        0.63      0.84 o
   0  -8   9       26.69       24.15      2.12 o
   1  -8   9       47.95       44.57      4.05 o
   2  -8   9        9.73        8.20      2.31 o
   3  -8   9        4.90        3.59      1.42 o
   4  -8   9        0.07        0.10      0.83 o
   5  -8   9      478.99      473.09     12.72 o
   6  -8   9      886.51      849.88     15.45 o
   7  -8   9        5.37        4.89      1.32 o
   8  -8   9      159.28      140.87      4.51 o
   9  -8   9        9.69        8.16      1.37 o
  10  -8   9       12.73       16.85      1.88 o
  11  -8   9      161.84      174.24      5.67 o
  12  -8   9        0.91        1.81      1.50 o
  13  -8   9      235.20      272.42      8.53 o
 -10  -7   9       10.85       11.06      2.80 o
  -9  -7   9       30.60       29.16      2.82 o
  -8  -7   9       96.49      100.33      4.35 o
  -7  -7   9       73.79       77.69      2.89 o
  -6  -7   9       77.15       76.68      2.76 o
  -5  -7   9      138.28      134.59      3.48 o
  -4  -7   9      120.41      118.44      2.73 o
  -3  -7   9     1953.18     1954.36     22.26 o
  -2  -7   9       61.75       49.92      1.39 o
  -1  -7   9       97.34      109.12      2.86 o
   0  -7   9       75.52       84.34      3.59 o
   1  -7   9        0.00        0.11      0.54 o
   3  -7   9      141.68      135.83      3.44 o
   4  -7   9      142.53      131.07      3.38 o
   5  -7   9     1498.00     1414.55     20.83 o
   6  -7   9      279.90      255.93      6.78 o
   7  -7   9      459.03      365.30      5.78 o
   8  -7   9      114.31       81.57      2.54 o
   9  -7   9        7.94        9.47      1.23 o
  10  -7   9        0.49        3.34      1.18 o
  11  -7   9        7.03       10.46      1.68 o
  12  -7   9      278.40      313.64      8.71 o
  13  -7   9      167.70      199.31      7.91 o
 -11  -6   9      240.06      238.77      8.63 o
 -10  -6   9       83.34       84.21      5.81 o
  -9  -6   9       78.55       76.66      2.79 o
  -8  -6   9       76.29       72.54      2.78 o
  -7  -6   9      190.71      193.11      4.46 o
  -6  -6   9       50.36       48.71      2.23 o
  -5  -6   9      619.56      633.20      8.34 o
  -4  -6   9      140.11      132.74      3.34 o
  -3  -6   9      171.34      144.06      2.92 o
  -2  -6   9      265.97      252.45      4.33 o
  -1  -6   9        4.28        1.47      0.75 o
   0  -6   9      319.96      329.44      6.58 o
   1  -6   9      127.91      132.47      6.50 o
   2  -6   9       40.10       33.71      1.61 o
   3  -6   9      114.81      125.19      3.05 o
   4  -6   9      526.50      507.76      6.58 o
   5  -6   9      849.51      829.73     11.43 o
   6  -6   9       97.34      136.83      3.87 o
   7  -6   9       23.19       18.55      1.67 o
   8  -6   9        8.47        7.64      1.45 o
   9  -6   9       14.36       13.19      2.56 o
  10  -6   9       27.86       33.48      2.21 o
  11  -6   9       33.59       38.93      2.92 o
  12  -6   9        3.78        6.86      1.95 o
 -12  -5   9       14.25       10.19      3.62 o
 -11  -5   9        0.18       -1.96      2.43 o
 -10  -5   9       66.33       58.16      5.19 o
  -9  -5   9       11.83       13.44      1.81 o
  -8  -5   9        2.37       -0.50      1.02 o
  -7  -5   9        8.15       10.24      1.64 o
  -6  -5   9      131.61      133.30      3.38 o
  -5  -5   9      619.47      668.55      8.64 o
  -4  -5   9      258.10      221.06      3.60 o
  -3  -5   9       30.65       27.68      1.55 o
  -2  -5   9      131.50      148.90      3.21 o
  -1  -5   9        5.83        5.27      1.12 o
   0  -5   9       20.92       12.78      1.61 o
   1  -5   9     1119.98     1240.79     18.28 o
   2  -5   9      132.55      157.44      3.06 o
   3  -5   9      294.01      315.49      4.38 o
   4  -5   9      175.70      165.35      4.50 o
   5  -5   9       26.35       29.38      2.22 o
   6  -5   9      524.19      411.83      7.02 o
   7  -5   9        7.72        7.53      1.37 o
   8  -5   9        1.45       -0.10      1.13 o
   9  -5   9       24.88       22.47      2.09 o
  10  -5   9       66.19       62.04      5.52 o
  11  -5   9        5.31        6.83      1.71 o
  12  -5   9       69.84       88.21      4.81 o
 -12  -4   9       37.02       38.72      3.28 o
 -11  -4   9       15.63       18.86      2.48 o
 -10  -4   9       66.01       72.23      4.24 o
  -9  -4   9        2.94       -0.67      1.04 o
  -8  -4   9       35.95       31.47      2.11 o
  -7  -4   9       53.94       50.24      2.20 o
  -6  -4   9       83.82       93.59      2.56 o
  -5  -4   9      368.41      387.40      5.91 o
  -4  -4   9      386.93      378.80      5.63 o
  -3  -4   9        1.46        0.33      0.41 o
  -2  -4   9      168.85      178.80      4.37 o
  -1  -4   9       75.68       95.57      2.52 o
   0  -4   9      485.49      496.01      9.69 o
   1  -4   9        9.00       13.11      1.14 o
   2  -4   9        0.18        0.23      0.51 o
   3  -4   9       48.24       59.32      1.26 o
   4  -4   9        1.05        0.87      0.86 o
   5  -4   9        1.97        4.77      0.99 o
   6  -4   9        0.01        2.61      1.31 o
   7  -4   9      287.13      221.00      5.27 o
   8  -4   9      252.54      198.99      5.12 o
   9  -4   9       87.76       79.73      2.83 o
  10  -4   9       76.81       71.60      4.58 o
  11  -4   9      101.80      107.94      5.15 o
  12  -4   9       23.59       28.37      3.15 o
 -13  -3   9        8.54        5.48      2.30 o
 -12  -3   9       95.04       90.58      4.46 o
 -11  -3   9      330.91      326.88      8.22 o
 -10  -3   9       24.57       23.15      3.09 o
  -9  -3   9      349.83      331.45      6.31 o
  -8  -3   9        2.33        1.01      0.93 o
  -7  -3   9       73.32       74.30      2.33 o
  -6  -3   9     3674.74     3805.38     42.11 o
  -5  -3   9     2159.40     2308.42     30.86 o
  -4  -3   9       86.80       93.57      2.28 o
  -3  -3   9      482.20      528.33      6.61 o
  -2  -3   9       12.87       10.07      1.03 o
  -1  -3   9      619.23      738.53     11.38 o
   0  -3   9      354.38      394.70     19.65 o
   1  -3   9        1.93        5.97      0.80 o
   2  -3   9      363.76      323.35      5.09 o
   3  -3   9       42.41       50.42      2.13 o
   4  -3   9       32.77       31.72      1.89 o
   5  -3   9      229.82      213.16      4.38 o
   6  -3   9       21.11       25.11      1.69 o
   7  -3   9      154.32      144.15      3.69 o
   8  -3   9       67.45       64.58      4.25 o
   9  -3   9        2.28        3.35      1.18 o
  10  -3   9       71.61       89.84      5.85 o
  11  -3   9       98.45      108.27      4.20 o
 -13  -2   9        4.59        7.68      2.15 o
 -12  -2   9       87.86       96.56      4.56 o
 -11  -2   9       39.97       36.80      3.18 o
 -10  -2   9      107.06      118.60      3.25 o
  -9  -2   9        8.53       10.38      1.66 o
  -8  -2   9      211.91      206.30      4.09 o
  -7  -2   9      109.53      116.57      2.85 o
  -6  -2   9       42.43       49.20      2.12 o
  -5  -2   9      254.47      278.03      4.49 o
  -4  -2   9      295.88      307.65      4.37 o
  -3  -2   9      425.26      436.93     10.36 o
  -2  -2   9      235.04      252.45      5.43 o
  -1  -2   9      104.95      107.45      2.70 o
   0  -2   9       82.58       70.21      2.09 o
   1  -2   9       31.30       40.60      1.60 o
   2  -2   9        3.12        7.01      0.75 o
   3  -2   9       94.30       90.82      2.01 o
   4  -2   9        2.29        0.19      0.49 o
   5  -2   9      694.95      650.49      7.67 o
   6  -2   9       57.35       43.99      1.87 o
   7  -2   9      631.10      550.32     10.92 o
   8  -2   9       48.32       55.58      2.49 o
   9  -2   9        6.09        0.65      1.35 o
  10  -2   9       48.35       48.87      3.02 o
  11  -2   9       11.06       11.47      2.03 o
 -14  -1   9       60.82       68.38      4.52 o
 -13  -1   9       14.45       11.85      2.10 o
 -12  -1   9        5.05        3.91      1.69 o
 -11  -1   9       72.85       81.53      4.60 o
 -10  -1   9      864.67      857.55     12.11 o
  -9  -1   9        6.18        5.24      1.11 o
  -8  -1   9      212.70      217.91      4.18 o
  -7  -1   9       81.51       99.95      2.91 o
  -6  -1   9      428.40      415.74      6.22 o
  -5  -1   9       42.17       31.85      1.30 o
  -4  -1   9      145.92      146.34      2.54 o
  -3  -1   9       10.19        9.30      0.86 o
  -2  -1   9       11.79       16.22      1.24 o
  -1  -1   9      349.53      413.14      7.87 o
   0  -1   9       21.01       10.38      0.98 o
   1  -1   9      297.97      267.73      5.57 o
   2  -1   9      287.15      328.11      6.77 o
   3  -1   9      704.68      669.33      9.39 o
   4  -1   9     2311.22     2232.89     26.16 o
   5  -1   9      911.23      888.89     13.94 o
   6  -1   9        8.24        7.26      1.15 o
   7  -1   9       10.18       11.07      1.40 o
   8  -1   9       21.10       23.53      2.93 o
   9  -1   9       80.76       71.89      3.55 o
  10  -1   9      207.37      209.80      7.71 o
  11  -1   9        0.06        0.40      1.70 o
 -14   0   9      102.53      109.09      6.29 o
 -13   0   9        1.30        0.39      1.57 o
 -12   0   9      153.58      152.57      4.61 o
 -11   0   9      313.32      327.89      7.05 o
 -10   0   9        0.42       -0.42      0.95 o
  -9   0   9      190.93      192.02      4.01 o
  -8   0   9      733.64      719.09     10.24 o
  -7   0   9      365.20      359.71     16.16 o
  -6   0   9      154.29      154.18      2.85 o
  -5   0   9       33.71       29.83      1.24 o
  -4   0   9       27.73       32.07      1.17 o
  -3   0   9       12.32       12.10      0.95 o
  -2   0   9      108.25      101.49      2.75 o
  -1   0   9       89.82       93.09      2.53 o
   0   0   9      116.06       63.33      4.64 o
   1   0   9      724.50      755.19     13.11 o
   2   0   9      260.99      274.89      5.67 o
   3   0   9      131.68      122.61      2.68 o
   4   0   9        5.40        3.81      0.99 o
   5   0   9        1.06        1.22      0.98 o
   6   0   9      110.42      112.86      4.37 o
   7   0   9       69.12       69.59      3.03 o
   8   0   9       24.79       23.83      2.30 o
   9   0   9        4.78        7.34      1.90 o
  10   0   9       66.27       68.01      3.89 o
 -14   1   9        1.39        0.16      1.81 o
 -13   1   9        0.26       -2.07      1.38 o
 -12   1   9        1.72        0.68      1.39 o
 -11   1   9       41.24       38.24      2.49 o
 -10   1   9       60.62       65.22      2.60 o
  -9   1   9     1409.19     1402.40     18.43 o
  -8   1   9      223.87      229.03      4.28 o
  -7   1   9      977.47      984.13     22.54 o
  -6   1   9      142.88      146.74      2.95 o
  -5   1   9        6.54        3.32      0.65 o
  -4   1   9      404.14      458.83      5.97 o
  -3   1   9      542.35      589.97      8.29 o
  -2   1   9      798.84      859.45     13.18 o
  -1   1   9        3.37        3.77      0.87 o
   0   1   9      146.58      117.17      3.55 o
   2   1   9       77.94       70.80      5.88 o
   3   1   9      143.44      126.68      3.47 o
   4   1   9       56.86       51.44      2.43 o
   5   1   9      470.15      465.10      8.63 o
   6   1   9        0.01       -0.04      1.15 o
   7   1   9       84.76       88.55      3.84 o
   8   1   9       17.42       19.61      2.93 o
   9   1   9      184.07      195.51      8.33 o
 -14   2   9      134.79      130.52      5.20 o
 -13   2   9       66.52       65.63      3.89 o
 -12   2   9        6.34        4.36      1.57 o
 -11   2   9      109.65      121.59      7.95 o
 -10   2   9      504.12      502.74      7.81 o
  -9   2   9       50.18       40.36      1.90 o
  -8   2   9       40.09       45.90      1.96 o
  -7   2   9        0.57        0.59      0.72 o
  -6   2   9       30.08       32.55      1.48 o
  -5   2   9        4.92        5.02      0.78 o
  -4   2   9        0.02       -0.04      0.44 o
  -3   2   9        0.90        0.40      0.75 o
  -2   2   9        0.67       -0.06      0.51 o
  -1   2   9       18.83       14.75      1.15 o
   0   2   9        0.07       -0.96      0.50 o
   1   2   9      159.32      112.97     21.62 o
   2   2   9        4.46        3.71      1.04 o
   3   2   9       20.48       17.83      1.63 o
   4   2   9      246.11      228.50      5.32 o
   5   2   9       97.77      105.47      3.57 o
   6   2   9        6.33        8.76      1.65 o
   7   2   9       14.99       14.52      2.43 o
   8   2   9       10.13       10.97      3.11 o
   9   2   9       59.51       66.04      4.55 o
 -15   3   9      149.26      141.64      5.56 o
 -14   3   9      643.37      631.79     13.60 o
 -13   3   9      105.75      105.09      4.50 o
 -12   3   9      153.46      152.33      5.89 o
 -11   3   9        0.22        0.18      1.28 o
 -10   3   9       20.08       14.71      1.37 o
  -9   3   9       87.51      103.67      2.76 o
  -8   3   9     1702.13     1754.91     22.46 o
  -7   3   9       52.03       38.05      2.01 o
  -6   3   9      385.85      375.56      5.53 o
  -5   3   9       46.57       69.32      1.70 o
  -4   3   9      265.24      296.67      4.21 o
  -3   3   9       98.19      111.05      2.53 o
  -2   3   9      141.06      131.50      2.72 o
  -1   3   9      282.82      274.13      6.41 o
   0   3   9       38.91       36.95      2.36 o
   1   3   9        6.85       20.46      1.69 o
   2   3   9       54.95       39.64      2.28 o
   3   3   9      847.97      802.24     19.17 o
   4   3   9      792.06      786.18     13.40 o
   5   3   9        8.22        8.99      1.69 o
   6   3   9        5.99        9.27      1.91 o
   7   3   9      386.02      424.43     10.20 o
   8   3   9        9.79       14.31      3.28 o
 -15   4   9      259.86      271.32      7.95 o
 -14   4   9       46.49       44.00      3.46 o
 -13   4   9      621.26      607.60     12.97 o
 -12   4   9       63.75       64.92      3.62 o
 -11   4   9        0.22       -0.46      1.07 o
 -10   4   9        0.20        0.71      0.96 o
  -9   4   9        0.01        0.29      0.91 o
  -8   4   9       84.30       72.06      2.33 o
  -7   4   9       70.95       72.58      2.28 o
  -6   4   9        3.03        3.27      1.01 o
  -5   4   9     1672.25     1787.73     18.86 o
  -4   4   9      336.91      371.60      5.18 o
  -3   4   9      186.53      191.98      3.72 o
  -2   4   9        2.01        3.17      1.43 o
  -1   4   9      392.88      362.54      8.05 o
   0   4   9        1.40        1.92      1.10 o
   1   4   9       17.57       10.18      1.45 o
   2   4   9       66.10       63.84      2.87 o
   3   4   9       45.63       47.07      2.74 o
   4   4   9      190.03      175.84      5.03 o
   5   4   9      243.35      224.67      6.64 o
   6   4   9      377.56      365.01     13.06 o
   7   4   9       38.09       41.40      3.41 o
 -15   5   9      381.56      388.85      9.96 o
 -14   5   9       94.72       82.49      4.36 o
 -13   5   9      300.96      282.45      7.67 o
 -12   5   9      248.92      251.71      6.91 o
 -11   5   9       26.83       23.07      1.71 o
 -10   5   9        1.36        1.97      1.08 o
  -9   5   9      222.68      208.32      4.50 o
  -8   5   9       33.71       32.14      1.90 o
  -7   5   9      323.20      339.06      6.73 o
  -6   5   9       44.44       46.29      2.89 o
  -5   5   9     4315.38     4425.11     48.66 o
  -4   5   9      190.51      197.32      3.32 o
  -3   5   9       61.70       64.16      3.24 o
  -2   5   9       71.86       77.45      2.72 o
  -1   5   9      188.82      196.96      4.10 o
   0   5   9      342.21      281.80      6.76 o
   1   5   9       26.27       46.06      2.68 o
   2   5   9       14.79       12.54      1.76 o
   3   5   9      864.24      860.90     14.73 o
   4   5   9       70.89       67.92      4.89 o
   5   5   9      469.25      456.72     10.86 o
   6   5   9       36.08       40.34      3.49 o
 -15   6   9        2.56        1.09      3.30 o
 -14   6   9      197.21      203.73      6.56 o
 -13   6   9        0.06       -2.18      1.43 o
 -12   6   9      162.14      167.39      7.51 o
 -11   6   9        7.22        7.72      1.34 o
 -10   6   9       24.25       24.44      2.80 o
  -9   6   9       38.14       38.74      2.12 o
  -8   6   9       36.14       35.86      2.01 o
  -7   6   9       31.27       31.83      1.70 o
  -6   6   9       77.39       88.10      2.29 o
  -5   6   9      161.86      166.49      3.52 o
  -4   6   9      318.28      337.00      6.50 o
  -3   6   9       41.11       35.37      2.12 o
  -2   6   9       25.42       27.46      1.77 o
  -1   6   9       21.37       19.86      1.60 o
   0   6   9        2.17        1.47      1.22 o
   1   6   9        2.47        4.95      1.50 o
   2   6   9       75.47       72.33      3.48 o
   3   6   9       55.22       52.76      3.19 o
   4   6   9      174.69      180.40      6.81 o
   5   6   9      103.12      100.68      5.07 o
 -14   7   9      111.35      119.83      6.18 o
 -13   7   9        6.73        2.20      1.75 o
 -12   7   9       93.34       98.51      4.32 o
 -11   7   9      444.11      445.07      8.74 o
 -10   7   9       83.10       84.45      3.57 o
  -9   7   9       97.54       97.01      3.54 o
  -8   7   9      152.11      146.86      3.77 o
  -7   7   9      103.89       97.20      3.01 o
  -6   7   9     1112.56     1116.37     16.61 o
  -5   7   9      121.05      111.19      2.79 o
  -4   7   9       93.61       94.01      2.88 o
  -3   7   9       15.67       14.19      1.47 o
  -2   7   9        3.08        1.75      1.06 o
  -1   7   9       20.97       18.89      1.67 o
   0   7   9        0.32        1.13      1.38 o
   1   7   9        4.73        5.88      1.63 o
   2   7   9      233.59      258.99      7.51 o
   3   7   9       17.53       20.27      2.65 o
   4   7   9      548.34      577.01     13.24 o
 -14   8   9       42.63       54.64      3.83 o
 -13   8   9        0.16       -1.09      1.78 o
 -12   8   9        5.84        4.32      1.80 o
 -11   8   9        0.03       -0.91      1.11 o
 -10   8   9       21.47       20.22      1.76 o
  -9   8   9        5.45        4.17      1.26 o
  -8   8   9       70.07       68.85      2.71 o
  -7   8   9      242.77      245.54      5.83 o
  -6   8   9      294.64      292.25      6.49 o
  -5   8   9        1.26        1.28      1.10 o
  -4   8   9        5.39        4.63      1.95 o
  -3   8   9       20.58       19.55      1.93 o
  -2   8   9      187.60      185.19      4.41 o
  -1   8   9        6.96        9.14      1.53 o
   0   8   9       92.11       96.06      3.39 o
   1   8   9       39.79       39.95      3.73 o
   2   8   9       14.06       15.52      2.59 o
   3   8   9       69.95       72.03      4.79 o
 -14   9   9        5.57        5.00      2.04 o
 -13   9   9       67.91       51.71      3.76 o
 -12   9   9      365.96      375.14      9.22 o
 -11   9   9       14.32       15.03      2.20 o
 -10   9   9       41.08       41.07      2.36 o
  -9   9   9        9.96        7.45      1.44 o
  -8   9   9        1.35        2.14      1.38 o
  -7   9   9        0.36        1.15      2.34 o
  -6   9   9       50.62       45.54      2.52 o
  -5   9   9       35.64       35.30      3.40 o
  -4   9   9        0.12        0.35      1.94 o
  -3   9   9      146.24      149.34      3.93 o
  -2   9   9      288.45      315.86      6.22 o
  -1   9   9        0.12        0.75      1.34 o
   0   9   9        0.38        0.07      1.53 o
   1   9   9       16.47       13.98      2.14 o
   2   9   9        8.81        5.94      3.04 o
 -13  10   9       63.04       68.37      4.61 o
 -12  10   9        1.81        1.83      3.06 o
 -11  10   9        0.24        0.39      1.62 o
 -10  10   9       30.48       26.09      2.31 o
  -9  10   9        3.65        3.88      1.57 o
  -8  10   9       17.11       17.19      2.00 o
  -7  10   9        0.07       -0.74      1.29 o
  -6  10   9        2.85        2.00      2.10 o
  -5  10   9        0.36        3.14      2.28 o
  -4  10   9        3.49        3.19      3.30 o
  -3  10   9       20.97       23.20      5.73 o
  -2  10   9       59.84       56.63      6.90 o
  -1  10   9        1.39       -0.78      1.88 o
   0  10   9       12.47       15.83      2.22 o
 -12  11   9       23.55       21.77      3.89 o
 -11  11   9       50.05       36.23      4.41 o
 -10  11   9        4.69        4.55      1.66 o
  -9  11   9      133.91      159.25      4.85 o
  -8  11   9        2.43        4.50      1.59 o
  -7  11   9       17.32       18.76      2.07 o
  -6  11   9       36.68       37.42      3.72 o
  -5  11   9       42.24       34.17      3.71 o
  -4  11   9        7.78        3.48      2.52 o
  -3  11   9      123.63      125.64      8.87 o
  -2  11   9        7.95        9.05      2.86 o
 -10  12   9        3.18        5.35      1.98 o
  -9  12   9      153.04      153.45      5.42 o
  -8  12   9       64.97       66.26      4.07 o
  -7  12   9      143.69      155.49      8.22 o
  -6  12   9        0.39        4.55      3.26 o
  -5  12   9        8.23       11.53      3.55 o
  -4  12   9        0.34        4.06      3.19 o
   1 -16  10       15.36       25.14      4.51 o
   2 -16  10      118.85      119.90      8.42 o
   3 -16  10       11.58       10.65      2.89 o
   4 -16  10      127.31      135.67      4.72 o
   5 -16  10       89.36       96.67      5.47 o
   6 -16  10        7.26        7.96      2.44 o
   7 -16  10      150.62      168.79      6.56 o
   8 -16  10        6.44        3.91      5.01 o
  -1 -15  10        0.01        2.04      2.71 o
   0 -15  10        1.75       -1.95      2.45 o
   1 -15  10       15.73       23.31      3.22 o
   2 -15  10       18.66       18.79      2.44 o
   3 -15  10       22.55       21.85      2.58 o
   4 -15  10        2.69        0.45      1.83 o
   5 -15  10       15.03       18.88      3.14 o
   6 -15  10        0.29       -0.05      1.75 o
   7 -15  10        0.08       -1.13      1.84 o
   8 -15  10       35.33       33.01      3.32 o
   9 -15  10       27.44       32.14      5.98 o
  10 -15  10       58.00       58.23      4.87 o
  -3 -14  10       22.53       22.12      3.88 o
  -2 -14  10        0.00        2.87      2.72 o
  -1 -14  10       77.96       68.73      5.90 o
   0 -14  10      144.48      142.79      7.36 o
   1 -14  10      224.97      238.06      6.69 o
   2 -14  10       37.40       40.77      3.11 o
   3 -14  10        2.04        2.29      1.85 o
   4 -14  10       90.88      103.57      4.80 o
   5 -14  10       54.27       60.86      4.06 o
   6 -14  10       19.77       21.40      2.70 o
   7 -14  10        9.53        8.23      2.05 o
   8 -14  10      109.78      120.89      5.12 o
   9 -14  10      141.65      131.00      5.38 o
  10 -14  10       34.50       35.54      3.85 o
  11 -14  10        1.73        0.02      1.70 o
  -4 -13  10       36.21       37.03      3.69 o
  -3 -13  10       44.98       35.25      3.55 o
  -2 -13  10       86.22       79.72      6.28 o
  -1 -13  10        0.67        0.38      2.41 o
   0 -13  10       56.71       55.41      3.41 o
   1 -13  10        0.00       -2.50      1.25 o
   2 -13  10       28.94       31.92      2.64 o
   3 -13  10        0.01       -1.26      1.47 o
   4 -13  10       51.58       37.45      3.12 o
   5 -13  10       57.47       56.95      3.78 o
   6 -13  10       10.72       11.63      2.23 o
   7 -13  10        6.90        5.08      1.86 o
   8 -13  10       87.50      102.24      5.19 o
   9 -13  10      173.67      193.64      6.32 o
  10 -13  10        0.61       -1.00      1.53 o
  11 -13  10        1.00       -2.11      1.46 o
  -6 -12  10      237.84      253.52      6.48 o
  -5 -12  10        6.17        7.03      1.74 o
  -4 -12  10       39.17       37.59      2.48 o
  -3 -12  10        2.46        4.08      1.65 o
  -2 -12  10       30.84       28.79      2.55 o
  -1 -12  10       82.11       81.64      3.22 o
   0 -12  10       38.04       42.75      2.86 o
   1 -12  10        0.63       -0.77      1.31 o
   2 -12  10       12.24       12.59      2.30 o
   3 -12  10      271.32      233.51      6.72 o
   4 -12  10      463.53      497.25     11.39 o
   5 -12  10      120.10      119.12      5.05 o
   6 -12  10       14.79       12.87      2.01 o
   7 -12  10       42.60       33.24      2.80 o
   8 -12  10       30.02       28.48      3.77 o
   9 -12  10      443.38      497.09     11.27 o
  10 -12  10      403.32      448.07     18.13 o
  11 -12  10        0.35        2.13      2.06 o
  12 -12  10        4.05        2.66      1.81 o
  -7 -11  10      143.97      133.49      5.90 o
  -6 -11  10        0.48       -1.16      1.51 o
  -5 -11  10       81.39       81.11      3.15 o
  -4 -11  10        1.52        1.91      1.19 o
  -3 -11  10       20.41       17.39      2.13 o
  -2 -11  10        6.00        7.16      1.50 o
  -1 -11  10        1.22        1.26      1.13 o
   0 -11  10       15.74       18.82      1.76 o
   1 -11  10        0.25        1.97      1.10 o
   2 -11  10        0.83        0.83      1.72 o
   3 -11  10      116.48      102.53      4.14 o
   4 -11  10       31.17       27.09      2.51 o
   5 -11  10        0.11       -0.62      1.45 o
   6 -11  10       22.91       23.77      2.35 o
   7 -11  10        2.31        3.12      1.44 o
   8 -11  10       29.64       35.57      2.74 o
   9 -11  10       33.03       39.90      2.91 o
  10 -11  10      335.68      361.31     10.15 o
  11 -11  10      154.18      175.93      6.48 o
  12 -11  10       51.90       48.80      7.17 o
  -8 -10  10       41.02       36.23      4.77 o
  -7 -10  10       40.32       41.46      3.48 o
  -6 -10  10       23.24       27.27      2.14 o
  -5 -10  10       24.61       22.55      2.08 o
  -4 -10  10        6.03        7.05      1.29 o
  -3 -10  10        0.01        0.36      0.92 o
  -2 -10  10      288.55      307.45      6.32 o
  -1 -10  10       26.82       29.38      2.00 o
   0 -10  10        1.59        2.78      1.06 o
   1 -10  10       72.72       92.46      3.64 o
   2 -10  10      395.03      380.50      7.44 o
   3 -10  10      913.39      955.23     17.72 o
   4 -10  10      592.55      613.85     12.41 o
   5 -10  10       54.16       51.38      2.94 o
   6 -10  10      115.12      128.39      4.52 o
   7 -10  10        3.02        5.07      1.45 o
   8 -10  10        9.48        6.38      1.50 o
   9 -10  10      146.63      168.59      5.15 o
  10 -10  10      284.07      311.26      8.77 o
  11 -10  10        1.02        3.76      1.65 o
  12 -10  10        2.35        3.27      1.76 o
  -9  -9  10        4.80        5.85      3.05 o
  -8  -9  10       95.88       88.77      3.64 o
  -7  -9  10       58.59       47.57      2.62 o
  -6  -9  10       22.82       24.96      1.93 o
  -5  -9  10       33.22       33.04      2.04 o
  -4  -9  10       60.83       62.07      2.46 o
  -3  -9  10       41.52       34.42      1.65 o
  -2  -9  10      471.22      475.37      8.67 o
  -1  -9  10       13.82       14.35      1.44 o
   0  -9  10      148.62      145.43      3.63 o
   1  -9  10       42.22       38.74      2.51 o
   2  -9  10        2.97        0.99      0.98 o
   3  -9  10       37.71       30.47      1.96 o
   4  -9  10        0.08       -0.43      0.92 o
   5  -9  10       18.82       18.57      2.21 o
   6  -9  10      233.20      228.91      5.89 o
   7  -9  10      152.34      142.37      4.35 o
   8  -9  10        1.74        5.49      4.75 o
   9  -9  10        6.52        4.69      1.38 o
  10  -9  10        6.04        4.43      1.45 o
  11  -9  10      167.64      213.50      8.14 o
  12  -9  10      183.71      218.21      6.92 o
 -10  -8  10       13.13       11.96      3.48 o
  -9  -8  10       34.62       29.17      3.45 o
  -8  -8  10      269.96      272.81      5.89 o
  -7  -8  10       17.50       15.57      1.92 o
  -6  -8  10       64.09       57.32      2.54 o
  -5  -8  10       19.41       18.17      1.97 o
  -4  -8  10       34.42       41.30      1.85 o
  -3  -8  10      301.66      261.31      6.12 o
  -2  -8  10       56.36       64.75      2.52 o
  -1  -8  10      150.05      142.29      3.55 o
   0  -8  10        9.67       11.95      1.56 o
   1  -8  10        8.86        7.40      1.32 o
   2  -8  10      267.86      261.05      5.60 o
   3  -8  10        7.11        7.20      1.23 o
   4  -8  10        8.54        6.87      1.14 o
   5  -8  10     1337.69     1230.49     18.65 o
   6  -8  10      334.66      324.87      7.17 o
   7  -8  10       80.34       58.95      2.58 o
   8  -8  10       20.07       15.45      1.49 o
   9  -8  10       23.08       26.45      2.13 o
  10  -8  10       19.05       23.67      2.01 o
  11  -8  10        8.01        8.64      1.61 o
  12  -8  10      232.36      259.16      7.62 o
 -10  -7  10        9.54       18.45      2.63 o
  -9  -7  10        0.40        1.22      1.26 o
  -8  -7  10        0.56       -0.82      1.57 o
  -7  -7  10        0.61        0.25      1.39 o
  -6  -7  10      132.43      138.91      3.37 o
  -5  -7  10       10.13       10.14      1.19 o
  -4  -7  10        6.74        8.29      0.97 o
  -3  -7  10     1119.37     1090.45     13.02 o
  -2  -7  10        1.57        0.04      0.73 o
  -1  -7  10      170.41      150.05      3.53 o
   0  -7  10        8.01       11.44      1.68 o
   1  -7  10       45.73       40.29      2.65 o
   2  -7  10        7.53        3.57      1.47 o
   3  -7  10       14.75       12.34      1.23 o
   4  -7  10       23.06       28.75      1.68 o
   5  -7  10      199.94      254.64      5.10 o
   6  -7  10        0.63        0.75      0.75 o
   7  -7  10      205.30      159.03      5.73 o
   8  -7  10      193.18      179.66      7.32 o
   9  -7  10        1.41       -3.16      2.42 o
  10  -7  10       12.50       19.07      1.71 o
  11  -7  10        0.67       -0.06      1.17 o
  12  -7  10      121.71      136.30      5.81 o
 -11  -6  10        7.10        2.58      2.03 o
 -10  -6  10       60.05       49.38      3.43 o
  -9  -6  10       12.16       12.33      1.58 o
  -8  -6  10        2.38        4.64      1.25 o
  -7  -6  10       31.40       34.05      1.89 o
  -6  -6  10      169.46      161.64      3.57 o
  -5  -6  10      139.09      153.66      5.47 o
  -4  -6  10        6.98        6.15      1.00 o
  -3  -6  10      114.13      118.14      2.28 o
  -2  -6  10       87.58       76.13      3.97 o
  -1  -6  10        5.18        2.31      0.55 o
   0  -6  10      121.18      142.54      3.76 o
   1  -6  10      988.09      983.71     58.54 o
   2  -6  10       16.53       16.11      1.13 o
   3  -6  10        8.73        5.02      0.82 o
   4  -6  10       19.11       13.52      1.06 o
   5  -6  10       33.86       30.63      1.80 o
   6  -6  10        0.07        0.85      0.96 o
   7  -6  10      247.50      184.10      4.25 o
   8  -6  10      299.89      276.43      5.63 o
   9  -6  10       27.77       25.81      3.80 o
  10  -6  10        8.46        5.47      1.11 o
  11  -6  10        2.13        3.27      1.46 o
  12  -6  10       46.41       59.17      3.92 o
 -12  -5  10        5.85        5.32      3.02 o
 -11  -5  10      184.63      199.00      6.35 o
 -10  -5  10       75.71       77.12      5.25 o
  -9  -5  10        0.50        0.76      1.19 o
  -8  -5  10       88.93       81.07      2.66 o
  -7  -5  10       50.89       47.57      2.12 o
  -6  -5  10       40.36       42.34      2.01 o
  -5  -5  10        6.98        6.17      0.93 o
  -4  -5  10      164.55      159.12      2.91 o
  -3  -5  10      547.94      591.85     11.26 o
  -2  -5  10        8.13        7.46      0.95 o
  -1  -5  10       64.25       74.04      3.49 o
   0  -5  10      882.71      899.96     16.40 o
   1  -5  10        0.52        0.81      0.62 o
   2  -5  10      138.10      133.44      2.86 o
   3  -5  10      644.66      651.82      8.22 o
   4  -5  10        0.75        1.58      0.53 o
   5  -5  10      166.48      172.06      4.36 o
   6  -5  10      126.88       70.70      2.57 o
   7  -5  10       71.35       61.76      3.88 o
   8  -5  10      319.24      288.12      5.86 o
   9  -5  10        1.70        4.68      1.53 o
  10  -5  10       47.87       49.23      2.66 o
  11  -5  10       37.09       38.09      3.00 o
  12  -5  10        0.20        2.07      1.70 o
 -12  -4  10        6.32        6.38      2.14 o
 -11  -4  10      620.71      595.95     22.22 o
 -10  -4  10        0.00       -0.59      1.05 o
  -9  -4  10      171.41      165.66      3.82 o
  -8  -4  10        0.12       -1.35      0.93 o
  -7  -4  10       30.72       30.49      1.71 o
  -6  -4  10     1570.80     1612.50     18.87 o
  -5  -4  10      762.90      807.89     10.09 o
  -4  -4  10        6.35        5.77      0.81 o
  -3  -4  10       24.58       28.15      2.91 o
  -2  -4  10        3.19        3.82      0.71 o
  -1  -4  10      607.88      693.41     10.95 o
   0  -4  10      370.82      371.10      7.91 o
   1  -4  10        3.07        6.32      0.90 o
   2  -4  10       34.75       35.45      1.46 o
   3  -4  10       61.90       67.47      1.52 o
   4  -4  10        2.31        2.24      1.04 o
   5  -4  10      130.75      115.48      3.12 o
   6  -4  10      140.08      119.45      3.29 o
   7  -4  10        1.47        2.75      1.15 o
   8  -4  10        0.18       -0.21      1.45 o
   9  -4  10      230.83      205.99      4.65 o
  10  -4  10       81.26      100.63      3.61 o
  11  -4  10       60.61       79.65      3.94 o
 -13  -3  10        1.37       -3.31      1.65 o
 -12  -3  10      274.31      270.36      7.80 o
 -11  -3  10       11.60       15.30      2.05 o
 -10  -3  10      102.23      109.66      3.09 o
  -9  -3  10       91.78       97.41      2.86 o
  -8  -3  10      181.77      179.64      3.84 o
  -7  -3  10       67.23       70.14      2.44 o
  -6  -3  10       16.83       24.13      1.93 o
  -5  -3  10       12.14       11.47      1.35 o
  -4  -3  10       69.07       81.46      3.55 o
  -3  -3  10      160.64      164.78      3.51 o
  -2  -3  10      116.76      113.15      2.97 o
  -1  -3  10        0.95        0.11      0.68 o
   0  -3  10      232.41      249.77      5.93 o
   1  -3  10      139.66      153.05      3.40 o
   2  -3  10       45.19       47.94      2.38 o
   3  -3  10      276.35      267.46      3.89 o
   4  -3  10      117.14      118.37      3.46 o
   5  -3  10      157.60      134.44      3.42 o
   6  -3  10       35.67       30.68      1.91 o
   7  -3  10      156.91      125.77      4.71 o
   8  -3  10        4.22        3.19      1.03 o
   9  -3  10       69.77       74.45      3.17 o
  10  -3  10       47.62       51.41      2.97 o
  11  -3  10       14.21       15.79      2.44 o
 -13  -2  10       14.21       10.05      2.11 o
 -12  -2  10      399.47      374.61      8.18 o
 -11  -2  10       46.17       38.30      2.67 o
 -10  -2  10      458.98      466.80      7.56 o
  -9  -2  10      100.36      101.46      5.07 o
  -8  -2  10      223.02      216.60      4.26 o
  -7  -2  10      610.07      642.72      9.36 o
  -6  -2  10      719.63      795.28     11.06 o
  -5  -2  10       69.39       78.70      3.11 o
  -4  -2  10       55.82       50.22      1.96 o
  -3  -2  10       15.66       16.08      1.21 o
  -2  -2  10       81.46       62.57      2.43 o
  -1  -2  10      241.04      243.71      4.77 o
   0  -2  10      558.85      576.67     11.29 o
   1  -2  10      779.31      744.70     11.58 o
   2  -2  10       18.89       10.62      1.48 o
   3  -2  10     1234.71     1207.06     16.02 o
   4  -2  10      941.87      914.03     11.61 o
   5  -2  10       30.62       28.92      1.56 o
   6  -2  10      268.96      244.15      5.07 o
   7  -2  10      292.96      271.71      5.66 o
   8  -2  10       71.03       70.53      2.86 o
   9  -2  10       72.91       70.47      3.35 o
  10  -2  10        7.54       11.10      1.86 o
  11  -2  10       10.44        9.05      2.29 o
 -14  -1  10        2.13        1.82      1.88 o
 -13  -1  10       42.76       45.20      3.12 o
 -12  -1  10       62.31       61.17      3.37 o
 -11  -1  10      487.73      483.24     11.10 o
 -10  -1  10      294.52      295.74      5.42 o
  -9  -1  10       82.94       78.23      2.52 o
  -8  -1  10        6.06        5.73      1.06 o
  -7  -1  10      180.85      197.79      3.90 o
  -6  -1  10      122.19      132.92      2.69 o
  -5  -1  10       85.13       85.65      1.97 o
  -4  -1  10       60.12       65.45      1.55 o
  -3  -1  10      134.13      136.60      4.15 o
  -2  -1  10      146.81      141.96      4.09 o
  -1  -1  10      362.39      377.72     16.76 o
   0  -1  10       37.70       27.14      4.02 o
   1  -1  10      249.14      250.08      8.03 o
   2  -1  10      364.39      387.98      6.80 o
   3  -1  10      149.71      138.82      3.31 o
   4  -1  10      252.32      252.81      5.20 o
   5  -1  10       89.80       77.29      2.63 o
   6  -1  10       40.32       35.92      2.07 o
   7  -1  10        7.35        5.12      1.28 o
   8  -1  10       53.15       53.14      3.40 o
   9  -1  10        5.88        6.00      2.49 o
  10  -1  10      142.74      159.48      5.41 o
 -14   0  10       54.11       53.91      3.40 o
 -13   0  10       18.11       16.44      2.52 o
 -12   0  10      250.76      244.25      6.08 o
 -11   0  10      156.39      155.55      3.63 o
 -10   0  10        0.69        0.18      1.03 o
  -9   0  10      103.77       98.41      3.11 o
  -8   0  10       10.70       11.76      1.23 o
  -7   0  10      128.41      142.97      2.91 o
  -6   0  10      109.42      110.04      2.38 o
  -5   0  10       34.15       38.55      1.41 o
  -4   0  10       28.75       23.32      1.17 o
  -3   0  10      503.86      503.67      7.37 o
  -2   0  10      709.25      747.39     11.80 o
  -1   0  10        1.24        1.47      0.76 o
   0   0  10        7.82       14.77      1.88 o
   1   0  10      574.66      584.07     18.40 o
   2   0  10     2412.59     2324.37     33.02 o
   3   0  10      140.40      135.96      3.02 o
   4   0  10      116.27      108.73      3.25 o
   5   0  10       94.13       83.18      2.96 o
   6   0  10      159.68      152.17      4.21 o
   7   0  10       11.23       11.42      1.62 o
   8   0  10       17.12       11.73      1.95 o
   9   0  10      159.12      175.22      5.71 o
 -14   1  10        0.69       -3.39      1.69 o
 -13   1  10       25.22       25.19      2.44 o
 -12   1  10       15.63       17.56      2.05 o
 -11   1  10       64.63       62.12      2.53 o
 -10   1  10       27.80       23.04      1.62 o
  -9   1  10        2.60        3.49      1.04 o
  -8   1  10       40.40       35.94      1.77 o
  -7   1  10      188.18      199.11      3.52 o
  -6   1  10       34.16       28.55      1.33 o
  -5   1  10        3.18        2.18      0.64 o
  -4   1  10      137.22      121.92      2.27 o
  -3   1  10      573.75      529.50      7.73 o
  -2   1  10        2.71        1.68      0.71 o
  -1   1  10      436.52      450.34      7.78 o
   0   1  10       44.83       45.89      2.48 o
   1   1  10        0.49        1.10      0.71 o
   2   1  10      624.73      578.24      9.98 o
   3   1  10      195.12      186.13      4.53 o
   4   1  10      150.10      136.64      3.87 o
   5   1  10      288.84      286.15      6.26 o
   6   1  10       68.75       64.09      3.07 o
   7   1  10       92.22       92.20      7.97 o
   8   1  10       20.24       22.26      2.53 o
   9   1  10       49.45       53.52      3.68 o
 -14   2  10       11.83        9.88      2.26 o
 -13   2  10       58.15       57.42      3.72 o
 -12   2  10       62.97       64.11      3.17 o
 -11   2  10       85.28       75.79      2.58 o
 -10   2  10      298.16      293.86      5.34 o
  -9   2  10       33.73       22.78      1.57 o
  -8   2  10      111.85      131.58      3.11 o
  -7   2  10      873.65      888.41     11.06 o
  -6   2  10       18.47       18.67      1.16 o
  -5   2  10       28.80       32.46      1.40 o
  -4   2  10      990.17     1083.40     15.90 o
  -3   2  10      295.16      289.23      5.32 o
  -2   2  10       35.88       39.18      1.78 o
  -1   2  10       96.41       87.68      2.58 o
   0   2  10        9.02        9.09      1.35 o
   1   2  10       33.75       26.58      2.09 o
   2   2  10      402.31      356.28      7.09 o
   3   2  10       51.93       56.23      2.72 o
   4   2  10     1171.81     1159.87     18.43 o
   5   2  10      198.24      193.81      5.09 o
   6   2  10      107.00      109.66      7.25 o
   7   2  10      135.35      148.97      7.60 o
   8   2  10        1.04        0.83      2.95 o
 -14   3  10        4.39        4.45      2.20 o
 -13   3  10      201.24      199.53      9.54 o
 -12   3  10      152.83      147.39      5.08 o
 -11   3  10        0.58       -0.33      1.01 o
 -10   3  10        8.74        6.23      1.17 o
  -9   3  10       34.20       35.40      1.86 o
  -8   3  10        6.16        3.31      0.97 o
  -7   3  10       21.22       17.67      1.23 o
  -6   3  10       15.25       15.88      1.12 o
  -5   3  10      194.20      237.52      3.51 o
  -4   3  10     1005.34     1082.66     13.12 o
  -3   3  10      117.42      110.32      2.46 o
  -2   3  10        2.21        2.82      0.75 o
  -1   3  10       22.36       19.40      1.84 o
   0   3  10        7.96        6.89      1.90 o
   1   3  10      375.72      368.39      7.34 o
   2   3  10       39.78       34.65      2.30 o
   3   3  10      350.64      347.82      7.31 o
   4   3  10       55.15       60.19      3.14 o
   5   3  10        0.14       -1.52      1.30 o
   6   3  10       40.82       44.86      3.32 o
   7   3  10        0.09        0.82      1.78 o
 -14   4  10      347.49      381.61      9.63 o
 -13   4  10      236.33      225.50      6.70 o
 -12   4  10       39.60       32.18      4.37 o
 -11   4  10       21.96       23.79      2.52 o
 -10   4  10       41.46       38.10      1.95 o
  -9   4  10        7.94        8.44      1.18 o
  -8   4  10        3.15        4.89      1.10 o
  -7   4  10       56.80       57.76      2.08 o
  -6   4  10      111.05      113.12      2.35 o
  -5   4  10        6.52        7.56      2.70 o
  -4   4  10       37.73       47.30      2.01 o
  -3   4  10       13.48       13.76      1.42 o
  -2   4  10        9.62        6.70      1.29 o
  -1   4  10        2.66        4.20      1.38 o
   0   4  10      330.01      263.57      7.22 o
   1   4  10      379.43      309.21      6.66 o
   2   4  10      167.28      167.19      4.70 o
   3   4  10     2266.93     2223.08     33.21 o
   4   4  10       11.72        9.82      3.11 o
   5   4  10      361.85      356.74      9.04 o
   6   4  10        2.46        4.07      3.82 o
   7   4  10        5.93        3.97      2.40 o
 -14   5  10       24.21       23.50      4.99 o
 -13   5  10       26.60       25.69      2.67 o
 -12   5  10       82.82       81.87      4.07 o
 -11   5  10       47.52       44.17      3.89 o
 -10   5  10       69.18       76.66      5.18 o
  -9   5  10       28.63       23.24      2.30 o
  -8   5  10        0.38       -1.38      0.87 o
  -7   5  10      348.13      336.05      5.68 o
  -6   5  10        0.07        2.23      0.84 o
  -5   5  10        4.11        6.36      0.88 o
  -4   5  10        0.45        1.98      1.11 o
  -3   5  10      214.17      210.17      4.76 o
  -2   5  10        8.61        8.14      1.32 o
  -1   5  10       94.96       78.19      3.10 o
   0   5  10       39.40       33.70      2.37 o
   1   5  10       33.74       32.38      2.41 o
   2   5  10      227.02      221.02      5.77 o
   3   5  10        1.73        3.80      1.66 o
   4   5  10        0.58        0.29      1.82 o
   5   5  10       59.61       53.96      3.92 o
   6   5  10        1.49       -0.89      2.31 o
 -14   6  10       10.13        7.22      2.17 o
 -13   6  10        1.07        0.93      1.65 o
 -12   6  10        8.11        9.24      2.86 o
 -11   6  10        0.13       -0.77      1.14 o
 -10   6  10      128.40      123.71      3.56 o
  -9   6  10      128.93      134.98      3.70 o
  -8   6  10        1.08        0.21      1.05 o
  -7   6  10        0.37        0.08      0.93 o
  -6   6  10      357.02      361.94      6.04 o
  -5   6  10        0.01        0.54      1.20 o
  -4   6  10       60.78       61.10      2.73 o
  -3   6  10        8.94        8.96      1.30 o
  -2   6  10      141.50      134.12      3.48 o
  -1   6  10      195.32      166.13      4.71 o
   0   6  10       19.86       15.22      1.84 o
   1   6  10      326.10      298.93      6.98 o
   2   6  10        0.34        3.84      1.67 o
   3   6  10       18.00       14.96      2.51 o
   4   6  10      102.02       80.68      6.29 o
   5   6  10       32.03       36.20      7.43 o
 -14   7  10       68.44       71.48      4.31 o
 -13   7  10       43.70       44.98      3.35 o
 -12   7  10       43.33       52.80      3.45 o
 -11   7  10      126.75      124.73      3.94 o
 -10   7  10       90.13       87.93      3.09 o
  -9   7  10       10.52       10.69      1.47 o
  -8   7  10      106.09      105.77      3.21 o
  -7   7  10        4.40        3.94      1.18 o
  -6   7  10        2.81        2.69      1.09 o
  -5   7  10        0.98       -0.63      1.22 o
  -4   7  10       65.88       72.93      3.70 o
  -3   7  10       15.00       17.44      1.65 o
  -2   7  10       23.08       23.36      1.84 o
  -1   7  10       49.33       50.69      3.36 o
   0   7  10        6.02        6.24      1.70 o
   1   7  10       22.49       22.58      2.35 o
   2   7  10       17.71       16.76      2.34 o
   3   7  10       99.80      106.57      6.14 o
   4   7  10      152.86      167.17      7.77 o
 -14   8  10       10.02       12.35      2.35 o
 -13   8  10       80.39       76.37      4.14 o
 -12   8  10      212.51      210.49      6.44 o
 -11   8  10      172.86      150.93      4.05 o
 -10   8  10        5.99        6.68      1.46 o
  -9   8  10       34.69       34.80      2.19 o
  -8   8  10       13.69       16.48      2.14 o
  -7   8  10       55.58       49.80      2.61 o
  -6   8  10       89.60       89.62      3.19 o
  -5   8  10       49.89       50.30      3.81 o
  -4   8  10        0.16        0.39      1.14 o
  -3   8  10       46.90       37.65      2.27 o
  -2   8  10      108.97      126.16      4.17 o
  -1   8  10        2.18        2.61      1.40 o
   0   8  10      226.47      226.52      6.30 o
   1   8  10       34.21       34.92      3.31 o
   2   8  10      165.60      184.91     10.32 o
 -13   9  10        8.25        4.60      1.92 o
 -12   9  10        7.34        5.05      1.96 o
 -11   9  10      156.56      153.81      4.21 o
 -10   9  10       42.94       41.30      2.56 o
  -9   9  10      106.44      108.99      3.92 o
  -8   9  10        7.22        8.40      3.88 o
  -7   9  10       38.56       40.16      2.50 o
  -6   9  10       36.73       39.93      4.55 o
  -5   9  10       19.17       13.21      2.70 o
  -4   9  10       86.70       83.29      4.96 o
  -3   9  10       27.41       20.59      2.50 o
  -2   9  10        0.00       -0.96      1.37 o
  -1   9  10        9.30        4.41      1.61 o
   0   9  10      100.95      108.43      4.26 o
   1   9  10        3.65        2.70      2.19 o
 -12  10  10        0.31       -0.33      1.78 o
 -11  10  10       13.22       11.77      1.92 o
 -10  10  10        4.74        6.22      1.72 o
  -9  10  10        0.18        0.73      1.48 o
  -8  10  10      138.60      161.14      5.80 o
  -7  10  10        0.68       -3.64      1.87 o
  -6  10  10       83.85       86.75      5.14 o
  -5  10  10       17.72       10.35      2.74 o
  -4  10  10       31.13       33.03      3.75 o
  -3  10  10      166.91      185.82      8.43 o
  -2  10  10      167.69      175.80      7.33 o
  -1  10  10       32.48       34.00      3.18 o
 -11  11  10       75.03       83.11      8.24 o
 -10  11  10       56.66       51.25      3.09 o
  -9  11  10       63.46       62.36      3.27 o
  -8  11  10       19.66       20.85      6.25 o
  -7  11  10       10.59        9.50      5.39 o
  -6  11  10        2.02        3.56      4.06 o
  -5  11  10        4.14        6.15      2.65 o
  -4  11  10       24.45       24.37      3.54 o
  -3  11  10       22.22       26.88      3.68 o
   1 -16  11        3.03        1.26      2.99 o
   2 -16  11        0.53        2.74      1.98 o
   3 -16  11        5.86        2.00      4.14 o
   4 -16  11        2.40        2.27      2.59 o
   5 -16  11      345.61      396.37     10.68 o
   6 -16  11        0.00        0.02      2.09 o
   7 -16  11        4.97       11.25      2.60 o
  -1 -15  11       31.48       30.22      4.53 o
   0 -15  11       39.12       30.77      4.16 o
   1 -15  11       90.96       86.79      6.49 o
   2 -15  11        2.20        1.06      1.76 o
   3 -15  11        6.09        8.41      2.68 o
   4 -15  11       19.74       18.38      2.75 o
   5 -15  11      182.18      204.38      6.95 o
   6 -15  11      132.84      135.19      5.65 o
   7 -15  11      206.52      199.25      7.24 o
   8 -15  11       51.06       62.31      5.21 o
   9 -15  11        1.23        3.38      2.02 o
  -3 -14  11        0.01       -2.21      2.35 o
  -2 -14  11       17.78       20.49      3.86 o
  -1 -14  11        0.01        0.60      1.96 o
   0 -14  11       13.56       11.02      2.57 o
   1 -14  11       18.87       21.65      2.50 o
   2 -14  11        0.05       -0.13      1.47 o
   3 -14  11       56.17       51.29      5.26 o
   4 -14  11        2.27        1.62      1.84 o
   5 -14  11       15.07       18.13      2.58 o
   6 -14  11       19.23       19.42      4.03 o
   7 -14  11        8.06        7.41      2.08 o
   8 -14  11       45.18       54.65      3.88 o
   9 -14  11       66.81       77.63      4.61 o
  10 -14  11       78.49       84.98      6.66 o
  -4 -13  11        0.11        1.31      2.11 o
  -3 -13  11       49.04       42.46      3.25 o
  -2 -13  11       33.53       30.10      3.28 o
  -1 -13  11       16.77       18.27      2.74 o
   0 -13  11       41.02       40.34      2.95 o
   1 -13  11        0.86       -1.57      1.33 o
   2 -13  11        1.38        3.78      2.51 o
   3 -13  11        0.00       -0.83      1.52 o
   4 -13  11       31.94       24.89      3.37 o
   5 -13  11        3.88        2.06      1.71 o
   6 -13  11      137.04      131.10      5.15 o
   7 -13  11       62.93       78.99      5.31 o
   8 -13  11      173.52      195.69      6.38 o
   9 -13  11       13.37       10.99      2.82 o
  10 -13  11       80.86       87.71      8.99 o
  11 -13  11        8.15        3.94      1.86 o
  -6 -12  11       19.56       21.41      2.32 o
  -5 -12  11        3.88        5.96      2.40 o
  -4 -12  11       37.35       36.83      3.01 o
  -3 -12  11      100.14       99.32      4.91 o
  -2 -12  11        0.04       -1.77      1.83 o
  -1 -12  11       24.21       28.74      2.24 o
   0 -12  11       23.00       27.84      2.43 o
   1 -12  11        8.15        9.69      1.76 o
   2 -12  11       20.55       19.91      3.79 o
   3 -12  11        5.30        3.54      1.73 o
   4 -12  11       52.28       46.75      3.32 o
   5 -12  11       37.45       39.74      3.05 o
   6 -12  11        6.06        4.67      1.67 o
   7 -12  11       13.14       16.63      2.17 o
   8 -12  11      169.32      180.23      7.41 o
   9 -12  11       11.07        6.49      1.93 o
  10 -12  11       28.93       31.46      2.84 o
  11 -12  11       27.36       33.01      2.97 o
  -7 -11  11      249.33      263.49      6.69 o
  -6 -11  11        2.08        3.72      1.65 o
  -5 -11  11       15.78       15.44      2.09 o
  -4 -11  11        4.30        5.14      1.75 o
  -3 -11  11       88.88       86.98      3.84 o
  -2 -11  11       74.08       88.51      3.30 o
  -1 -11  11      105.99      102.88      3.42 o
   0 -11  11       15.31       13.78      1.56 o
   1 -11  11       43.28       35.73      2.70 o
   2 -11  11      726.66      694.25     14.05 o
   3 -11  11     1173.16     1206.12     21.99 o
   4 -11  11       20.73       19.24      2.25 o
   5 -11  11       31.03       34.29      2.71 o
   6 -11  11      105.51      110.73      4.84 o
   7 -11  11       26.66       25.64      2.46 o
   8 -11  11        0.85       -0.42      1.34 o
   9 -11  11        4.77        3.94      1.63 o
  10 -11  11      140.52      157.93      5.29 o
  11 -11  11        0.77        0.85      1.52 o
  -8 -10  11        8.63        8.01      1.87 o
  -7 -10  11       51.65       62.41      3.00 o
  -6 -10  11        1.26        2.35      1.37 o
  -5 -10  11        0.01       -0.49      1.48 o
  -4 -10  11       34.45       33.12      1.92 o
  -3 -10  11       49.73       47.24      2.63 o
  -2 -10  11        4.18        6.81      1.35 o
  -1 -10  11      280.75      270.61      6.66 o
   0 -10  11       37.62       40.54      2.25 o
   1 -10  11      207.90      194.92      5.94 o
   2 -10  11       28.01       22.40      2.27 o
   3 -10  11      218.01      198.28      5.75 o
   4 -10  11       33.18       22.25      2.18 o
   5 -10  11        0.08        0.13      1.17 o
   6 -10  11       68.66       72.69      3.97 o
   7 -10  11       11.67       13.75      2.38 o
   8 -10  11       51.31       46.89      2.80 o
   9 -10  11        9.90        7.70      1.61 o
  10 -10  11       33.75       42.72      3.49 o
  11 -10  11       14.02       11.44      1.92 o
  12 -10  11       19.54       18.33      2.26 o
  -9  -9  11       66.91       67.90      5.80 o
  -8  -9  11       14.15       13.45      1.84 o
  -7  -9  11      214.52      244.97      5.57 o
  -6  -9  11       89.92       92.66      3.16 o
  -5  -9  11       33.86       37.73      2.14 o
  -4  -9  11      175.74      177.26      6.19 o
  -3  -9  11      393.58      413.42      7.81 o
  -2  -9  11       17.78       14.41      1.55 o
  -1  -9  11       92.46       85.57      2.86 o
   0  -9  11       52.76       57.21      3.05 o
   1  -9  11      573.82      482.06     10.01 o
   2  -9  11        2.41        7.55      1.30 o
   3  -9  11       23.90       18.43      1.66 o
   4  -9  11       82.42       61.61      2.62 o
   5  -9  11      264.86      253.81      6.39 o
   6  -9  11       64.58       36.50      2.40 o
   7  -9  11       35.25       27.10      2.09 o
   8  -9  11       39.85       40.90      2.43 o
   9  -9  11        7.18       14.08      1.67 o
  10  -9  11       27.43       27.36      2.15 o
  11  -9  11       88.40       96.30      4.04 o
  12  -9  11      273.00      336.70      8.20 o
 -10  -8  11       35.87       26.08      4.20 o
  -9  -8  11       18.09       17.53      3.17 o
  -8  -8  11       87.65       88.76      3.35 o
  -7  -8  11       29.37       39.07      2.48 o
  -6  -8  11       31.62       28.52      1.96 o
  -5  -8  11        7.81        9.56      1.29 o
  -4  -8  11        0.07        0.44      0.83 o
  -3  -8  11       18.16       19.26      1.72 o
  -2  -8  11       40.34       36.27      2.64 o
  -1  -8  11       66.79       75.53      4.10 o
   0  -8  11       67.87       77.77      3.19 o
   1  -8  11       22.45       12.16      1.56 o
   2  -8  11       54.04       64.58      2.75 o
   3  -8  11      313.98      273.62      6.46 o
   4  -8  11      279.25      262.61      5.49 o
   5  -8  11       16.70        5.30      1.12 o
   6  -8  11      193.52      164.23      4.49 o
   7  -8  11       11.02        8.20      1.27 o
   8  -8  11        8.83        6.47      1.65 o
   9  -8  11      192.30      226.87      5.56 o
  10  -8  11        5.13        2.09      1.51 o
  11  -8  11        6.21        7.70      1.46 o
  12  -8  11        1.53        0.52      1.58 o
 -10  -7  11       49.56       50.74      3.27 o
  -9  -7  11       17.40       13.76      1.62 o
  -8  -7  11       10.37        9.39      1.44 o
  -7  -7  11        6.91        9.46      1.35 o
  -6  -7  11        0.01       -0.54      0.92 o
  -5  -7  11      392.85      395.02      5.88 o
  -4  -7  11        2.98        2.44      0.79 o
  -3  -7  11       31.89       28.47      1.65 o
  -2  -7  11      667.94      671.76     10.80 o
  -1  -7  11        0.29        1.45      1.41 o
   0  -7  11      239.39      266.70      6.31 o
   1  -7  11       13.59       11.48      1.48 o
   2  -7  11       46.73       37.62      2.02 o
   3  -7  11      277.10      245.06      5.14 o
   4  -7  11       83.35       96.44      2.88 o
   5  -7  11      784.99      618.85     10.29 o
   6  -7  11      361.51      310.10      5.91 o
   7  -7  11        3.85        4.81      1.36 o
   8  -7  11       25.87       19.79      3.05 o
   9  -7  11        5.64        4.96      2.38 o
  10  -7  11        5.31        5.83      2.54 o
  11  -7  11       71.91       85.21      3.86 o
 -11  -6  11      361.62      367.61      8.29 o
 -10  -6  11       19.09       27.67      3.89 o
  -9  -6  11       28.99       28.18      1.94 o
  -8  -6  11       25.70       26.48      1.81 o
  -7  -6  11        0.07       -0.24      0.96 o
  -6  -6  11      148.95      152.45      3.46 o
  -5  -6  11      204.40      200.20      3.61 o
  -4  -6  11      478.97      470.16      6.44 o
  -3  -6  11      231.38      229.36      4.32 o
  -2  -6  11        3.87        4.47      0.87 o
  -1  -6  11        1.07        1.02      0.83 o
   0  -6  11      291.91      272.74      5.36 o
   1  -6  11        1.92        0.24      0.55 o
   2  -6  11        0.07       -0.33      0.84 o
   3  -6  11      100.94       88.92      2.40 o
   4  -6  11     1623.15     1454.83     19.24 o
   5  -6  11       25.23       16.89      1.09 o
   6  -6  11        0.47        3.26      1.10 o
   7  -6  11      154.27      134.01      3.66 o
   8  -6  11       21.07       22.34      1.96 o
   9  -6  11       48.21       47.01      3.49 o
  10  -6  11       17.16       11.87      4.04 o
  11  -6  11      102.49      118.82      4.73 o
 -12  -5  11       69.33       84.34      4.66 o
 -11  -5  11        0.98       -1.65      1.55 o
 -10  -5  11       12.31       10.39      1.48 o
  -9  -5  11      147.05      150.32      3.72 o
  -8  -5  11        0.22       -0.68      1.02 o
  -7  -5  11        0.97        1.27      0.98 o
  -6  -5  11      389.83      406.33      6.57 o
  -5  -5  11     1270.67     1330.39     15.80 o
  -4  -5  11      803.80      821.81     10.16 o
  -3  -5  11       28.44       30.30      1.74 o
  -2  -5  11      127.69      132.20      6.01 o
  -1  -5  11      296.74      289.84      5.61 o
   0  -5  11      827.51      911.41     16.82 o
   1  -5  11      188.71      162.10     11.27 o
   2  -5  11       18.71       21.30      1.34 o
   3  -5  11      391.64      403.42      6.42 o
   4  -5  11      192.56      226.05      3.50 o
   5  -5  11      164.66      141.01      4.02 o
   6  -5  11       33.78       20.91      1.70 o
   7  -5  11        0.02       -0.17      1.05 o
   8  -5  11       31.08       32.82      2.21 o
   9  -5  11       55.73       66.86      4.04 o
  10  -5  11       25.73       29.32      2.08 o
  11  -5  11      139.46      143.34      5.71 o
 -12  -4  11      212.61      195.03      5.72 o
 -11  -4  11      282.70      287.25      6.89 o
 -10  -4  11       10.44       12.22      1.48 o
  -9  -4  11        4.88        4.09      1.17 o
  -8  -4  11        7.78        7.29      1.32 o
  -7  -4  11      230.37      238.34      4.58 o
  -6  -4  11      243.48      250.66      4.21 o
  -5  -4  11      499.79      506.37      6.86 o
  -4  -4  11       15.37       15.72      1.31 o
  -3  -4  11        0.14       -0.24      0.67 o
  -2  -4  11       36.86       40.90      1.93 o
  -1  -4  11      112.11      136.55      3.41 o
   0  -4  11      873.53      844.12     22.75 o
   1  -4  11        7.75        8.03      1.73 o
   2  -4  11        0.02       -1.06      0.67 o
   3  -4  11      559.95      562.56      8.35 o
   4  -4  11       90.25       87.97      1.80 o
   5  -4  11       58.91       46.09      2.29 o
   6  -4  11      133.12      104.22      3.18 o
   7  -4  11      121.63      112.93      4.49 o
   8  -4  11       28.57       34.65      3.07 o
   9  -4  11       21.58       35.32      2.31 o
  10  -4  11        0.04        0.06      1.19 o
  11  -4  11      260.43      320.62      8.88 o
 -13  -3  11       28.90       20.10      2.51 o
 -12  -3  11       32.06       33.92      2.80 o
 -11  -3  11      107.08      101.65      5.30 o
 -10  -3  11        0.54       -1.44      1.17 o
  -9  -3  11       53.47       48.71      2.26 o
  -8  -3  11      248.42      248.90      4.78 o
  -7  -3  11      291.50      292.38      5.20 o
  -6  -3  11     1402.26     1427.13     16.85 o
  -5  -3  11      180.29      178.09      3.15 o
  -4  -3  11      299.67      293.88      5.51 o
  -3  -3  11       90.61       94.56      2.62 o
  -2  -3  11       20.05       35.58      2.99 o
  -1  -3  11        2.97        1.33      0.84 o
   0  -3  11      216.71      183.81      5.01 o
   1  -3  11      212.85      212.26      4.43 o
   2  -3  11     1926.96     1891.68     27.17 o
   3  -3  11     1862.32     1829.41     23.71 o
   4  -3  11      223.30      216.92      4.01 o
   5  -3  11        0.02       -0.53      0.59 o
   6  -3  11       11.60       15.16      1.32 o
   7  -3  11       69.07       59.21      2.32 o
   8  -3  11      180.69      203.89      7.24 o
   9  -3  11      185.40      193.55      5.32 o
  10  -3  11        9.79        7.14      1.65 o
 -13  -2  11      204.51      194.40      5.74 o
 -12  -2  11       83.82       78.33      3.71 o
 -11  -2  11        5.09        1.93      1.46 o
 -10  -2  11       41.44       34.64      2.00 o
  -9  -2  11      114.73      110.64      3.68 o
  -8  -2  11       13.38       14.98      1.38 o
  -7  -2  11        9.59       10.67      1.18 o
  -6  -2  11      352.48      323.57      4.90 o
  -5  -2  11       29.79       24.93      1.28 o
  -4  -2  11      127.19      121.94      2.86 o
  -3  -2  11       11.95       15.66      1.26 o
  -2  -2  11        1.82        1.28      0.81 o
  -1  -2  11      138.83      134.98      4.95 o
   0  -2  11      165.03      176.67      4.90 o
   1  -2  11     1008.70      967.02     14.78 o
   2  -2  11      421.04      400.98      7.10 o
   3  -2  11      284.74      277.80      5.39 o
   4  -2  11       41.53       39.39      2.54 o
   5  -2  11      102.53       85.92      3.94 o
   6  -2  11       30.08       29.31      2.33 o
   7  -2  11        7.41        7.21      1.27 o
   8  -2  11       50.37       45.16      2.49 o
   9  -2  11       13.19       17.30      4.50 o
  10  -2  11       45.35       53.70      4.42 o
 -13  -1  11      161.54      159.15      8.56 o
 -12  -1  11        6.19        6.20      1.70 o
 -11  -1  11       16.64       16.82      1.55 o
 -10  -1  11        0.24        1.70      1.15 o
  -9  -1  11      395.51      391.92      6.61 o
  -8  -1  11        0.01       -0.05      0.88 o
  -7  -1  11       92.26       92.71      2.34 o
  -6  -1  11        3.47        5.63      0.87 o
  -5  -1  11       34.15       30.48      1.29 o
  -4  -1  11      270.30      266.55      4.68 o
  -3  -1  11     1376.30     1463.31     18.86 o
  -2  -1  11      211.57      217.94      7.92 o
  -1  -1  11       59.03       57.18      4.63 o
   0  -1  11      516.33      471.66     22.10 o
   1  -1  11     1178.75     1123.98     16.92 o
   2  -1  11     1398.85     1311.33     19.52 o
   3  -1  11     1658.40     1618.13     27.47 o
   4  -1  11      220.45      218.94      4.07 o
   5  -1  11       54.64       51.90      2.79 o
   6  -1  11       29.23       26.53      1.92 o
   7  -1  11       38.90       32.52      2.93 o
   8  -1  11        9.45        7.10      1.79 o
   9  -1  11      184.88      190.86      8.95 o
 -14   0  11        1.71        1.24      1.73 o
 -13   0  11        0.06        0.19      1.56 o
 -12   0  11       45.98       43.82      2.88 o
 -11   0  11       13.13       14.23      1.51 o
 -10   0  11        7.54        6.98      1.25 o
  -9   0  11      332.37      351.63      7.05 o
  -8   0  11        5.04        2.89      1.01 o
  -7   0  11      124.88      124.63      2.70 o
  -6   0  11       99.06       87.52      2.16 o
  -5   0  11       40.40       44.61      1.59 o
  -4   0  11      281.58      291.43      5.00 o
  -3   0  11       44.30       41.46      1.75 o
  -2   0  11        0.26       -0.25      0.85 o
  -1   0  11        6.45        7.18      1.08 o
   0   0  11      102.60       54.04      9.74 o
   1   0  11      165.00      167.82      3.91 o
   2   0  11      481.72      461.81      9.47 o
   3   0  11     1452.21     1401.39     18.53 o
   4   0  11        1.36        1.37      1.07 o
   5   0  11      156.13      150.42      4.15 o
   6   0  11        2.48        1.76      1.25 o
   7   0  11        2.42        2.03      1.33 o
   8   0  11        0.94        1.88      1.59 o
   9   0  11        0.63        2.50      2.75 o
 -14   1  11       65.75       58.40      3.97 o
 -13   1  11       12.95       14.32      2.10 o
 -12   1  11       12.88       13.97      1.97 o
 -11   1  11       17.24       17.27      1.55 o
 -10   1  11      205.17      228.01      4.62 o
  -9   1  11       47.25       53.44      2.21 o
  -8   1  11      223.26      203.24      4.07 o
  -7   1  11       12.97       12.28      1.10 o
  -6   1  11      442.18      443.98      6.18 o
  -5   1  11       21.66       19.44      1.27 o
  -4   1  11      113.53      124.08      2.93 o
  -3   1  11        4.35        5.32      0.92 o
  -2   1  11      142.20      140.75      3.62 o
  -1   1  11       28.41       27.38      1.74 o
   0   1  11      509.37      497.22     10.10 o
   1   1  11      108.46       96.16      2.87 o
   2   1  11      377.32      363.72      7.17 o
   3   1  11      673.20      659.10     11.41 o
   4   1  11       32.85       28.47      2.13 o
   5   1  11      142.94      152.74      4.40 o
   6   1  11      209.89      225.55      5.72 o
   7   1  11       93.86       96.44      3.91 o
   8   1  11      146.41      151.58      5.49 o
 -14   2  11       26.63       27.88      2.97 o
 -13   2  11       76.91       78.58      5.91 o
 -12   2  11      178.50      192.03      5.24 o
 -11   2  11        4.79        6.38      1.29 o
 -10   2  11      176.78      170.37      3.86 o
  -9   2  11       57.91       56.85      2.26 o
  -8   2  11       28.12       27.09      1.66 o
  -7   2  11       79.07       70.33      2.05 o
  -6   2  11       33.37       33.16      1.45 o
  -5   2  11       44.59       42.40      1.42 o
  -4   2  11      147.53      151.90      3.83 o
  -3   2  11       31.70       31.56      1.63 o
  -2   2  11       63.87       44.38      4.28 o
  -1   2  11      133.77      131.71      4.40 o
   0   2  11       78.73       77.34      2.68 o
   1   2  11      917.63      907.36     14.81 o
   2   2  11      323.48      287.94      6.41 o
   3   2  11       76.75       72.82      3.17 o
   4   2  11       10.90        8.61      1.56 o
   5   2  11       48.76       49.70      2.89 o
   6   2  11        3.35        4.39      1.66 o
   7   2  11       87.71       84.95      4.56 o
   8   2  11       26.30       36.31      3.75 o
 -14   3  11       20.46       20.76      2.70 o
 -13   3  11       33.50       32.73      4.30 o
 -12   3  11       38.80       38.02      3.00 o
 -11   3  11       50.87       47.14      2.81 o
 -10   3  11       14.09       12.07      1.39 o
  -9   3  11       36.68       28.85      1.75 o
  -8   3  11      162.55      171.65      3.70 o
  -7   3  11       57.71       57.53      3.66 o
  -6   3  11      162.83      167.70      2.94 o
  -5   3  11      521.31      543.80      7.51 o
  -4   3  11        9.48       14.86      1.20 o
  -3   3  11        0.00        0.89      0.76 o
  -2   3  11       84.75       76.53      2.78 o
  -1   3  11      703.49      655.17     12.91 o
   0   3  11       11.85        3.46      1.44 o
   1   3  11       52.66       43.50      2.55 o
   2   3  11       17.37       17.73      2.08 o
   3   3  11      159.44      159.16      6.72 o
   4   3  11      104.84       97.99      3.77 o
   5   3  11        4.63        2.06      1.56 o
   6   3  11        0.89        0.83      1.64 o
   7   3  11       78.70       77.23      5.01 o
 -14   4  11       34.35       31.79      3.14 o
 -13   4  11        5.88        4.61      2.10 o
 -12   4  11       38.30       38.38      3.03 o
 -11   4  11       81.95       80.42      3.68 o
 -10   4  11       22.27       24.58      1.74 o
  -9   4  11        6.37        4.96      1.20 o
  -8   4  11        0.21        0.17      0.94 o
  -7   4  11        0.82        2.75      0.97 o
  -6   4  11      111.90      112.83      2.37 o
  -5   4  11       51.25       48.81      2.27 o
  -4   4  11       30.32       28.55      1.95 o
  -3   4  11      398.10      361.06      6.86 o
  -2   4  11       30.95       25.09      2.28 o
  -1   4  11       56.52       53.43      4.41 o
   0   4  11        9.33        4.66      1.39 o
   1   4  11       29.12       23.24      2.54 o
   2   4  11      142.49      146.07      4.52 o
   3   4  11        5.66        6.15      1.69 o
   4   4  11       19.23       14.12      3.08 o
   5   4  11        1.61       -0.28      1.84 o
   6   4  11       25.79       19.33      3.05 o
 -14   5  11        0.54        0.67      1.90 o
 -13   5  11       85.73       84.41      4.29 o
 -12   5  11      102.43      105.71      4.97 o
 -11   5  11       22.12       20.09      2.08 o
 -10   5  11      142.85      153.96      4.02 o
  -9   5  11       19.35       19.07      1.58 o
  -8   5  11       64.81       70.35      2.45 o
  -7   5  11      909.00      936.39     12.99 o
  -6   5  11      717.58      728.50      9.43 o
  -5   5  11      165.75      173.46      4.40 o
  -4   5  11      351.24      370.95      7.13 o
  -3   5  11       41.21       33.14      2.15 o
  -2   5  11       14.97       15.08      1.80 o
  -1   5  11       29.73       39.06      2.60 o
   0   5  11       95.09       85.51      3.65 o
   1   5  11       66.26       67.21      3.41 o
   2   5  11       21.87       17.39      2.12 o
   3   5  11       47.27       39.50      2.88 o
   4   5  11      531.31      542.94     11.87 o
   5   5  11       17.60       15.93      3.12 o
 -14   6  11       15.20       14.05      2.51 o
 -13   6  11        0.15        0.28      1.69 o
 -12   6  11        4.64        4.95      1.81 o
 -11   6  11       14.03       11.36      1.59 o
 -10   6  11        9.51       10.82      1.98 o
  -9   6  11       23.75       21.51      1.79 o
  -8   6  11        1.85        0.86      1.13 o
  -7   6  11       14.01       11.32      1.34 o
  -6   6  11      241.30      230.56      5.38 o
  -5   6  11      428.31      409.32      7.81 o
  -4   6  11       17.98       16.07      1.79 o
  -3   6  11       88.43       90.07      2.96 o
  -2   6  11       25.75       18.33      1.73 o
  -1   6  11       65.20       62.83      3.27 o
   0   6  11       10.77       11.54      1.86 o
   1   6  11       19.72       17.64      2.17 o
   2   6  11      209.32      201.45      6.11 o
   3   6  11        3.67        1.11      1.85 o
   4   6  11      126.04      135.57      6.69 o
 -13   7  11       15.42       16.86      2.47 o
 -12   7  11        9.46        7.01      1.96 o
 -11   7  11       35.92       43.07      2.47 o
 -10   7  11        0.00        0.83      1.25 o
  -9   7  11       15.87       13.92      1.62 o
  -8   7  11       53.81       52.98      3.02 o
  -7   7  11        7.63       10.53      2.11 o
  -6   7  11       10.42        8.92      2.04 o
  -5   7  11      267.32      245.38      5.69 o
  -4   7  11       85.77       91.29      3.15 o
  -3   7  11      154.39      157.63      4.01 o
  -2   7  11       66.81       51.57      2.59 o
  -1   7  11       25.54       23.07      2.35 o
   0   7  11        6.43        6.70      1.79 o
   1   7  11      220.28      206.42      5.97 o
   2   7  11        1.04        3.37      1.94 o
   3   7  11      606.80      645.55     19.32 o
 -13   8  11       10.80       10.21      2.28 o
 -12   8  11        4.86        4.90      2.37 o
 -11   8  11       87.50       83.14      3.25 o
 -10   8  11        2.05        2.47      1.34 o
  -9   8  11        0.01       -0.65      1.37 o
  -8   8  11       17.45       15.83      1.85 o
  -7   8  11       23.35       24.53      3.05 o
  -6   8  11        4.87        3.61      2.10 o
  -5   8  11        4.47        5.13      2.27 o
  -4   8  11      138.62      142.60      3.96 o
  -3   8  11        3.75        4.62      1.44 o
  -2   8  11       84.57       89.70      3.31 o
  -1   8  11       37.25       43.03      2.60 o
   0   8  11       32.34       31.88      2.80 o
   1   8  11       58.54       60.54      5.64 o
 -12   9  11        4.42        3.78      1.98 o
 -11   9  11       37.55       37.50      2.42 o
 -10   9  11       17.98       17.27      2.12 o
  -9   9  11      134.00      140.09      6.28 o
  -8   9  11       19.74       19.52      2.00 o
  -7   9  11        2.10       -0.08      2.14 o
  -6   9  11       48.59       48.47      4.11 o
  -5   9  11       86.02       85.88      5.06 o
  -4   9  11       62.52       68.11      5.80 o
  -3   9  11       52.58       65.82      3.95 o
  -2   9  11        0.21        0.50      1.44 o
  -1   9  11       58.94       51.09      3.00 o
   0   9  11        3.95        3.74      2.24 o
 -11  10  11        0.37        0.22      1.60 o
 -10  10  11       56.75       53.22      3.11 o
  -9  10  11       22.33       18.59      2.13 o
  -8  10  11        2.27        2.93      2.36 o
  -7  10  11       48.77       41.20      3.94 o
  -6  10  11        4.98        6.30      3.20 o
  -5  10  11        2.58        3.12      2.48 o
  -4  10  11       57.85       56.58      8.46 o
  -3  10  11       29.98       23.53      7.21 o
  -2  10  11        0.21        1.38      2.89 o
  -8  11  11        6.83       12.96      3.20 o
  -7  11  11        8.30        9.64      2.88 o
  -6  11  11       14.98       18.38      3.31 o
   2 -16  12        6.51        7.78      2.23 o
   3 -16  12        3.16        6.27      2.84 o
   4 -16  12      125.56      132.48      9.72 o
   5 -16  12       63.21       70.57      4.81 o
   6 -16  12       15.31       16.19      2.85 o
  -1 -15  12       98.92       93.20      5.52 o
   0 -15  12        0.03        1.70      2.19 o
   1 -15  12        8.07        8.07      2.14 o
   2 -15  12       50.30       39.33      3.17 o
   3 -15  12        0.46       -1.05      2.20 o
   4 -15  12       14.26       20.48      2.99 o
   5 -15  12        0.51        0.77      1.92 o
   6 -15  12        1.40        0.89      2.22 o
   7 -15  12       40.35       45.22      3.98 o
   8 -15  12        6.59        5.69      2.09 o
  -3 -14  12        4.88        7.66      3.18 o
  -2 -14  12      265.16      283.18     23.47 o
  -1 -14  12      141.04      147.26     11.34 o
   0 -14  12       68.03       80.57      4.17 o
   1 -14  12        2.53        4.09      1.74 o
   2 -14  12       63.11       54.90      4.70 o
   3 -14  12        0.15       -0.95      4.28 o
   4 -14  12        4.07        2.57      1.87 o
   5 -14  12       14.12        9.38      2.22 o
   6 -14  12       60.13       63.72      7.84 o
   7 -14  12      164.72      182.55      6.41 o
   8 -14  12      218.55      229.04      7.52 o
   9 -14  12       98.04      110.82      5.22 o
  -4 -13  12        6.19        5.71      2.38 o
  -3 -13  12       43.32       40.93      3.27 o
  -2 -13  12        0.03        3.29      2.52 o
  -1 -13  12       33.29       49.11      3.30 o
   0 -13  12        8.32       10.22      2.00 o
   1 -13  12       15.57       15.36      2.14 o
   2 -13  12        8.42        9.39      2.52 o
   3 -13  12       19.95       16.43      3.05 o
   4 -13  12       52.72       52.88      5.14 o
   5 -13  12       18.16       19.72      3.23 o
   6 -13  12       56.39       53.29      3.66 o
   7 -13  12      117.43      125.38      5.06 o
   8 -13  12      100.53      110.13      4.87 o
   9 -13  12        2.38        1.72      1.73 o
  10 -13  12       22.16       24.89      2.76 o
  -6 -12  12       15.81       18.06      3.07 o
  -5 -12  12        1.25       -2.41      1.68 o
  -4 -12  12        8.09        8.79      2.08 o
  -3 -12  12        6.47        2.05      1.70 o
  -2 -12  12        0.03       -0.77      1.32 o
  -1 -12  12      113.64      132.54      6.19 o
   0 -12  12       50.77       50.36      3.51 o
   1 -12  12        0.70        0.25      1.67 o
   2 -12  12      244.85      274.64      9.03 o
   3 -12  12     1212.50     1142.05     21.42 o
   4 -12  12        0.10       -1.63      1.39 o
   5 -12  12       76.69       59.14      4.69 o
   6 -12  12        0.00       -0.54      1.37 o
   7 -12  12      314.13      335.91      8.54 o
   8 -12  12      578.74      639.34     14.45 o
   9 -12  12        1.34        3.49      1.91 o
  10 -12  12        0.11        0.05      2.15 o
  11 -12  12        0.90        0.95      1.56 o
  -7 -11  12        9.54        9.51      2.36 o
  -6 -11  12      244.17      273.12      5.96 o
  -5 -11  12       66.07       69.16      4.38 o
  -4 -11  12       72.77       68.52      3.89 o
  -3 -11  12       13.98       10.90      1.98 o
  -2 -11  12       88.91       89.26      3.39 o
  -1 -11  12       20.27       18.15      1.88 o
   0 -11  12        2.20        0.63      1.18 o
   1 -11  12       18.58       15.69      2.13 o
   2 -11  12       27.29       17.34      2.59 o
   3 -11  12        8.11        8.65      1.82 o
   4 -11  12      181.39      165.20      5.40 o
   5 -11  12        8.72        5.20      1.62 o
   6 -11  12        0.09       -1.45      1.25 o
   7 -11  12        6.94        4.83      1.62 o
   8 -11  12       33.26       33.37      2.69 o
   9 -11  12       38.17       42.84      3.01 o
  10 -11  12       15.38       19.63      2.26 o
  11 -11  12        0.15        0.14      1.80 o
  -8 -10  12        1.33       -1.65      2.29 o
  -7 -10  12      156.27      178.74      4.68 o
  -6 -10  12      204.20      219.05      5.11 o
  -5 -10  12        0.31       -2.63      1.43 o
  -4 -10  12      247.43      252.83      6.83 o
  -3 -10  12       31.37       32.86      2.35 o
  -2 -10  12        5.11        4.83      1.51 o
  -1 -10  12       73.39       75.14      3.26 o
   0 -10  12        7.21        5.29      1.56 o
   1 -10  12       69.91       46.03      3.76 o
   2 -10  12     1865.30     1731.42     29.66 o
   3 -10  12        2.17        2.45      1.39 o
   4 -10  12      359.54      327.12      7.94 o
   5 -10  12       72.07       66.77      3.40 o
   6 -10  12        0.07        0.52      1.27 o
   7 -10  12       75.81       81.12      3.65 o
   8 -10  12       29.05       28.97      2.38 o
   9 -10  12      144.92      155.66      4.93 o
  10 -10  12      110.60      119.76      4.27 o
  11 -10  12      214.15      227.70      9.36 o
  -9  -9  12       50.47       48.15      2.93 o
  -8  -9  12        2.81        1.50      1.62 o
  -7  -9  12       30.06       40.93      2.44 o
  -6  -9  12        6.52        8.38      1.44 o
  -5  -9  12      192.72      191.07      4.39 o
  -4  -9  12      105.64      107.82      4.70 o
  -3  -9  12       66.38       67.64      2.97 o
  -2  -9  12       35.31       37.04      2.40 o
  -1  -9  12        2.97        4.13      1.19 o
   0  -9  12        2.15        2.40      1.30 o
   1  -9  12      367.51      337.14      7.90 o
   2  -9  12       53.51       45.03      2.47 o
   3  -9  12      476.45      427.33      8.11 o
   4  -9  12      270.95      241.18      5.44 o
   5  -9  12      103.91      100.08      5.47 o
   6  -9  12       18.16        9.24      1.59 o
   7  -9  12        8.41        5.80      1.35 o
   8  -9  12       31.89       31.85      2.19 o
   9  -9  12      267.14      269.45      6.57 o
  10  -9  12      128.72      150.35      4.54 o
  11  -9  12      165.10      175.53      5.18 o
  -9  -8  12       18.75       18.33      2.47 o
  -8  -8  12        8.20        7.57      1.58 o
  -7  -8  12       49.65       53.52      2.65 o
  -6  -8  12        0.05       -0.26      1.02 o
  -5  -8  12      131.50      134.93      5.63 o
  -4  -8  12       38.63       41.89      2.63 o
  -3  -8  12      118.32      111.42      3.47 o
  -2  -8  12       21.32       15.66      1.59 o
  -1  -8  12        0.69        0.36      1.14 o
   0  -8  12       19.19       21.70      2.47 o
   1  -8  12       79.16       61.71      2.96 o
   2  -8  12        3.49        3.62      1.11 o
   3  -8  12       41.84       30.97      2.02 o
   4  -8  12        8.69        7.70      1.80 o
   5  -8  12       96.52       98.94      3.09 o
   6  -8  12      295.14      239.24      5.94 o
   7  -8  12       14.71       16.47      1.53 o
   8  -8  12        1.37        1.94      0.98 o
   9  -8  12       20.20       26.39      3.80 o
  10  -8  12       52.79       66.17      5.68 o
  11  -8  12      143.88      162.62      5.69 o
 -10  -7  12       27.27       24.02      2.71 o
  -9  -7  12        2.12        0.08      1.25 o
  -8  -7  12        8.41       11.31      1.53 o
  -7  -7  12      103.72       86.18      2.78 o
  -6  -7  12       21.30       20.49      1.53 o
  -5  -7  12        9.32       10.75      1.10 o
  -4  -7  12      823.03      829.83     13.32 o
  -3  -7  12        8.35        6.96      1.28 o
  -2  -7  12       16.27       17.05      1.56 o
  -1  -7  12      148.73      131.67      4.30 o
   0  -7  12       84.65       78.70      4.75 o
   1  -7  12       56.33       58.02      2.70 o
   2  -7  12        2.34        1.42      1.07 o
   3  -7  12        4.93        2.90      1.05 o
   4  -7  12     1216.74     1128.66     17.39 o
   5  -7  12      203.35      165.60      3.97 o
   6  -7  12       28.66       26.86      1.58 o
   7  -7  12       51.32       53.72      3.00 o
   8  -7  12       34.01       32.97      3.80 o
   9  -7  12       14.90       19.55      3.27 o
 -11  -6  12       14.65       12.13      2.59 o
 -10  -6  12        1.07       -1.08      1.27 o
  -9  -6  12       11.33       12.13      1.55 o
  -8  -6  12       32.36       28.91      1.90 o
  -7  -6  12      434.37      434.54      7.17 o
  -6  -6  12        2.46        2.50      0.97 o
  -5  -6  12      374.36      368.81      5.50 o
  -4  -6  12      164.52      163.76      3.68 o
  -3  -6  12      132.88      137.02      3.44 o
  -2  -6  12      603.54      579.51      8.54 o
  -1  -6  12      139.89      158.52      3.90 o
   0  -6  12      126.30      122.31      3.31 o
   1  -6  12      112.55      101.45      2.95 o
   2  -6  12      286.92      285.60      5.66 o
   3  -6  12      295.58      308.13      5.41 o
   4  -6  12     1053.05     1017.82     14.15 o
   5  -6  12       14.68        7.27      0.92 o
   6  -6  12        0.65        2.48      1.13 o
   7  -6  12       33.86       34.18      2.17 o
   8  -6  12        6.32        8.66      1.49 o
   9  -6  12       12.11       17.26      4.28 o
 -11  -5  12        0.34        0.45      1.64 o
 -10  -5  12        3.44        1.83      1.23 o
  -9  -5  12      219.97      209.79      4.55 o
  -8  -5  12       10.46        9.19      1.34 o
  -7  -5  12        3.49        5.76      1.14 o
  -6  -5  12      303.58      291.15      4.74 o
  -5  -5  12      616.02      624.35      8.22 o
  -4  -5  12        3.08        3.34      0.99 o
  -3  -5  12       83.25       76.96      2.55 o
  -2  -5  12      413.40      403.74      7.45 o
  -1  -5  12      177.92      163.00      3.97 o
   0  -5  12      464.89      418.12      7.54 o
   1  -5  12      121.80      112.01      3.10 o
   2  -5  12      112.91      118.10      3.63 o
   3  -5  12      794.13      806.27     11.54 o
   4  -5  12      263.81      254.64      4.65 o
   5  -5  12       96.66       91.50      3.34 o
   6  -5  12       80.12       89.87      3.08 o
   7  -5  12       49.53       50.55      2.62 o
   8  -5  12       15.05       19.87      4.58 o
   9  -5  12        4.22        2.88      1.96 o
  10  -5  12      126.63      140.63     10.13 o
 -12  -4  12        0.07        0.21      1.69 o
 -11  -4  12        0.57        1.45      1.62 o
 -10  -4  12       44.32       38.55      2.19 o
  -9  -4  12        0.69        1.86      1.12 o
  -8  -4  12      347.65      355.29      6.22 o
  -7  -4  12      477.43      488.36      7.71 o
  -6  -4  12       14.33       16.81      1.22 o
  -5  -4  12       76.39       77.14      1.96 o
  -4  -4  12       25.35       24.92      1.53 o
  -3  -4  12       21.01       27.54      3.05 o
  -2  -4  12       10.08        8.43      1.20 o
  -1  -4  12      618.19      561.27      9.51 o
   0  -4  12     2245.15     2118.67     36.36 o
   1  -4  12      430.14      415.62      7.45 o
   2  -4  12      287.50      264.76      7.22 o
   3  -4  12       46.58       42.85      1.97 o
   4  -4  12        9.83        8.12      0.96 o
   5  -4  12       50.87       49.40      2.78 o
   6  -4  12       23.76       22.10      2.44 o
   7  -4  12        0.47        1.22      1.57 o
   8  -4  12       44.48       57.61      2.29 o
   9  -4  12      325.12      350.05      7.03 o
  10  -4  12       58.77       63.07      6.40 o
 -12  -3  12       21.17       16.20      2.22 o
 -11  -3  12      125.11      135.83      4.88 o
 -10  -3  12        5.33        5.35      1.31 o
  -9  -3  12       50.44       58.64      2.52 o
  -8  -3  12      152.85      151.60      3.59 o
  -7  -3  12      234.50      241.95      4.62 o
  -6  -3  12       10.60        9.67      1.02 o
  -5  -3  12        6.44        4.13      0.69 o
  -4  -3  12       25.84       23.27      1.48 o
  -3  -3  12       55.57       40.98      1.79 o
  -2  -3  12      153.23      171.44      4.10 o
  -1  -3  12      933.32      891.91     14.01 o
   0  -3  12     1047.99      987.55     18.36 o
   1  -3  12      919.71      909.44     14.17 o
   2  -3  12       25.60       24.07      1.60 o
   3  -3  12      168.85      153.46      3.68 o
   4  -3  12       12.99       14.00      1.26 o
   5  -3  12        3.88        2.90      0.92 o
   6  -3  12       17.64       14.01      1.30 o
   7  -3  12       14.85       18.49      1.52 o
   8  -3  12      187.73      186.91      5.67 o
   9  -3  12       38.14       40.15      2.62 o
  10  -3  12        8.81       12.64      1.90 o
 -13  -2  12        7.55        5.72      2.33 o
 -12  -2  12        2.01        1.32      1.58 o
 -11  -2  12      153.86      158.24      3.90 o
 -10  -2  12      243.29      239.66      5.02 o
  -9  -2  12       69.99       78.15      2.84 o
  -8  -2  12       33.09       33.42      1.83 o
  -7  -2  12       96.59       97.44      2.45 o
  -6  -2  12      228.29      224.55      4.46 o
  -5  -2  12       42.96       41.39      1.94 o
  -4  -2  12      131.79      122.32      2.95 o
  -3  -2  12       20.03       17.22      1.47 o
  -2  -2  12       19.51       29.06      3.43 o
  -1  -2  12      448.65      402.82      7.34 o
   0  -2  12       24.32       26.84      1.76 o
   1  -2  12     3567.24     3397.97     47.62 o
   2  -2  12      200.83      197.78      4.41 o
   3  -2  12      529.77      510.92      8.81 o
   4  -2  12      559.31      547.23     12.52 o
   5  -2  12       12.92       15.12      1.16 o
   6  -2  12      153.29      132.90      3.72 o
   7  -2  12       57.61       52.09      2.77 o
   8  -2  12       69.80       66.39      3.43 o
   9  -2  12        0.43        1.35      1.82 o
 -13  -1  12        8.50        6.80      1.95 o
 -12  -1  12        0.06       -0.19      1.46 o
 -11  -1  12        0.78        0.07      1.10 o
 -10  -1  12        0.92        0.88      1.08 o
  -9  -1  12        4.85        3.67      1.13 o
  -8  -1  12        7.36       10.35      1.46 o
  -7  -1  12        0.08       -0.55      0.76 o
  -6  -1  12        0.02       -0.35      0.67 o
  -5  -1  12       48.79       60.45      2.23 o
  -4  -1  12       18.19       14.91      1.47 o
  -3  -1  12       87.96      117.68      2.80 o
  -2  -1  12        5.42        1.28      0.94 o
  -1  -1  12       50.38       48.66      2.28 o
   0  -1  12      296.80      273.38      5.57 o
   1  -1  12      815.94      773.15     12.42 o
   2  -1  12        1.27        1.00      1.18 o
   3  -1  12       40.88       40.20      2.43 o
   4  -1  12      154.64      154.48      3.39 o
   5  -1  12       32.48       31.80      2.09 o
   6  -1  12        0.54       -0.28      1.25 o
   7  -1  12        8.82       10.07      1.60 o
   8  -1  12       13.85       15.34      1.91 o
   9  -1  12        5.55        2.99      1.81 o
 -13   0  12       19.54       19.73      2.35 o
 -12   0  12       37.89       37.62      2.72 o
 -11   0  12       43.39       41.11      2.21 o
 -10   0  12       12.66       16.24      1.54 o
  -9   0  12      471.19      482.05      9.95 o
  -8   0  12       38.78       41.01      1.97 o
  -7   0  12        7.35       12.97      1.13 o
  -6   0  12        3.74        4.04      0.80 o
  -5   0  12      125.15      156.65      3.99 o
  -4   0  12      262.66      256.42      4.69 o
  -3   0  12      558.54      532.06      7.96 o
  -2   0  12        0.04        0.20      0.95 o
  -1   0  12       18.95       21.53      1.80 o
   0   0  12      706.97      714.97     11.67 o
   1   0  12      109.03       98.19      3.90 o
   2   0  12       19.22       19.86      1.96 o
   3   0  12       30.95       31.85      2.12 o
   4   0  12       27.68       26.76      2.40 o
   5   0  12       63.19       60.94      3.54 o
   6   0  12       50.59       56.58      2.95 o
   7   0  12       56.52       51.59      3.00 o
   8   0  12       43.43       47.37      3.31 o
 -14   1  12        3.57        4.53      2.16 o
 -13   1  12       27.68       28.76      2.58 o
 -12   1  12       18.91       18.90      1.68 o
 -11   1  12       47.49       50.73      2.38 o
 -10   1  12      105.47      108.77      3.10 o
  -9   1  12       19.13       19.74      2.01 o
  -8   1  12      153.70      162.05      3.59 o
  -7   1  12        7.23        8.56      1.43 o
  -6   1  12        8.14        6.92      0.84 o
  -5   1  12       10.31        5.99      1.11 o
  -4   1  12        3.60        1.19      0.89 o
  -3   1  12       67.08       47.36      2.04 o
  -2   1  12        0.48        1.12      1.04 o
  -1   1  12       18.09       22.05      1.70 o
   0   1  12      268.29      283.83      6.88 o
   1   1  12       94.23       92.20      2.95 o
   2   1  12       84.06       79.64      3.07 o
   3   1  12       35.88       38.97      2.57 o
   4   1  12        1.46        0.34      1.22 o
   5   1  12      111.12      117.34      8.56 o
   6   1  12       14.84       16.11      2.00 o
   7   1  12        0.86       -0.45      2.94 o
 -14   2  12       31.07       22.61      3.45 o
 -13   2  12       30.90       30.22      3.11 o
 -12   2  12       14.88       17.06      1.63 o
 -11   2  12       44.33       43.51      2.29 o
 -10   2  12      288.64      308.74      5.72 o
  -9   2  12      105.75      105.24      2.95 o
  -8   2  12       49.05       43.22      2.13 o
  -7   2  12       11.10       15.64      1.18 o
  -6   2  12       24.11       15.08      1.28 o
  -5   2  12       12.14       10.08      1.25 o
  -4   2  12        2.58       -0.45      0.84 o
  -3   2  12       11.68       12.02      1.38 o
  -2   2  12      353.22      319.03      6.39 o
  -1   2  12        2.44        0.92      1.04 o
   0   2  12      667.51      608.20     12.31 o
   1   2  12       44.56       36.70      2.35 o
   2   2  12        7.29        8.36      1.54 o
   3   2  12      102.58      100.70      3.66 o
   4   2  12       93.18       94.86      3.74 o
   5   2  12      274.22      286.15      8.02 o
   6   2  12      186.10      210.49      6.15 o
   7   2  12       35.47       32.58      3.53 o
 -14   3  12      127.04      133.62      5.33 o
 -13   3  12        0.36        0.84      1.69 o
 -12   3  12       11.98       12.55      1.68 o
 -11   3  12       42.24       40.83      2.18 o
 -10   3  12        0.29       -1.98      1.00 o
  -9   3  12       94.84       98.61      2.89 o
  -8   3  12      341.92      317.43      5.61 o
  -7   3  12       11.23        8.50      1.00 o
  -6   3  12       33.77       38.15      1.83 o
  -5   3  12      185.16      147.81      3.20 o
  -4   3  12      251.58      215.13      3.94 o
  -3   3  12       55.56       61.05      2.72 o
  -2   3  12      297.85      250.66      6.65 o
  -1   3  12        0.24       -1.23      1.25 o
   0   3  12       77.31       70.96      3.22 o
   1   3  12        0.16       -1.80      1.21 o
   2   3  12       57.15       57.59      3.16 o
   3   3  12        0.02        0.73      1.39 o
   4   3  12      398.23      395.38      8.55 o
   5   3  12       25.14       22.04      2.72 o
   6   3  12        0.28        3.36      2.14 o
 -14   4  12       62.78       63.15      4.51 o
 -13   4  12       20.91       22.10      3.79 o
 -12   4  12      133.98      137.02      3.93 o
 -11   4  12       27.40       20.56      1.88 o
 -10   4  12        0.82        0.32      1.53 o
  -9   4  12       12.06       11.70      1.56 o
  -8   4  12       20.69       17.22      1.48 o
  -7   4  12      329.00      343.46      6.06 o
  -6   4  12      795.63      821.43     10.82 o
  -5   4  12       32.38       27.76      2.07 o
  -4   4  12       34.39       39.94      2.30 o
  -3   4  12      705.43      642.54     10.85 o
  -2   4  12      176.00      131.88      4.87 o
  -1   4  12      242.29      207.51      5.37 o
   0   4  12       11.06       11.96      1.76 o
   1   4  12        3.85       -0.77      1.30 o
   2   4  12       86.62       76.41      3.59 o
   3   4  12       20.99       21.38      2.37 o
   4   4  12       39.18       39.47      2.95 o
   5   4  12        1.97        1.46      2.13 o
 -14   5  12      338.76      346.39      9.18 o
 -13   5  12       54.05       53.84      3.64 o
 -12   5  12       33.32       33.29      2.25 o
 -11   5  12        0.02       -1.38      1.29 o
 -10   5  12       14.12       16.59      1.70 o
  -9   5  12        9.53       10.62      2.21 o
  -8   5  12       55.27       53.35      2.25 o
  -7   5  12      303.24      298.76      5.33 o
  -6   5  12      942.37      940.31     15.00 o
  -5   5  12       18.57       19.07      1.87 o
  -4   5  12      189.57      179.41      4.64 o
  -3   5  12       73.43       62.74      2.92 o
  -2   5  12      191.93      182.34      5.11 o
  -1   5  12       95.48       90.28      3.80 o
   0   5  12        8.68       10.84      1.80 o
   1   5  12       16.00       12.79      1.96 o
   2   5  12      134.47      126.33      5.24 o
   3   5  12       16.95       19.20      2.42 o
   4   5  12       28.54       26.88      3.52 o
 -13   6  12      394.68      391.14      9.72 o
 -12   6  12        9.69       10.02      2.19 o
 -11   6  12        0.58       -0.29      1.27 o
 -10   6  12        0.88        0.04      1.20 o
  -9   6  12        1.80       -0.09      1.16 o
  -8   6  12      824.51      807.26     12.81 o
  -7   6  12     1614.87     1608.04     28.08 o
  -6   6  12      373.29      359.28      7.30 o
  -5   6  12        7.58        7.18      1.59 o
  -4   6  12       60.73       43.61      3.35 o
  -3   6  12        5.74        4.13      1.32 o
  -2   6  12      137.72      123.09      3.58 o
  -1   6  12       84.33       80.37      5.38 o
   0   6  12      112.76      128.68      4.53 o
   1   6  12      232.27      244.67      7.66 o
   2   6  12      552.80      553.14     11.27 o
   3   6  12      121.60      145.54      7.13 o
 -13   7  12      115.45      117.15      4.93 o
 -12   7  12       23.48       29.02      2.22 o
 -11   7  12        9.96        5.87      1.56 o
 -10   7  12        0.20       -0.69      1.19 o
  -9   7  12        1.01       -1.08      1.19 o
  -8   7  12        7.94        8.82      1.61 o
  -7   7  12       54.04       42.01      3.69 o
  -6   7  12       25.75       24.86      3.11 o
  -5   7  12       81.60       81.84      5.87 o
  -4   7  12        0.70       -1.72      1.17 o
  -3   7  12       42.48       48.44      2.60 o
  -2   7  12       19.03       16.92      2.02 o
  -1   7  12        3.01        1.37      1.63 o
   0   7  12        0.85       -2.12      1.56 o
   1   7  12      111.19      112.71      4.71 o
   2   7  12       86.62       88.86      6.32 o
 -12   8  12       23.92       20.00      2.02 o
 -11   8  12       96.28      100.09      3.56 o
 -10   8  12        0.37       -2.59      1.30 o
  -9   8  12       15.02       23.22      2.20 o
  -8   8  12      145.65      141.37     15.95 o
  -7   8  12      131.14      130.43     12.35 o
  -6   8  12      124.32      109.52      5.39 o
  -5   8  12       75.53       70.74      4.84 o
  -4   8  12      359.63      388.90     10.32 o
  -3   8  12       66.18       76.03      3.79 o
  -2   8  12       45.83       50.49      2.82 o
  -1   8  12        1.14       -0.19      1.63 o
   0   8  12       20.12       19.28      2.53 o
 -11   9  12       42.64       42.28      2.91 o
 -10   9  12        0.61        1.56      1.83 o
  -9   9  12        2.57        0.43      2.25 o
  -8   9  12        0.25        1.77      2.29 o
  -7   9  12       15.57       20.50      3.13 o
  -6   9  12       44.74       58.73      4.60 o
  -5   9  12        8.17        6.64      4.35 o
  -4   9  12       96.21       86.39      9.02 o
  -3   9  12        1.82        1.68      2.81 o
  -2   9  12        0.01        1.72      2.46 o
  -9  10  12        9.35        6.96      2.72 o
  -8  10  12       84.41       80.29      5.30 o
  -7  10  12       27.60       29.92      3.65 o
  -6  10  12        0.03       -0.22      2.42 o
  -5  10  12      110.05      103.59      5.96 o
   4 -16  13       12.46       15.26      3.45 o
   0 -15  13      151.77      178.78     14.53 o
   1 -15  13       26.38       26.40      2.84 o
   2 -15  13        0.33       -2.62      2.19 o
   3 -15  13      128.67      132.47      8.22 o
   4 -15  13       78.69       67.33      5.35 o
   5 -15  13       26.43       30.10      4.06 o
   6 -15  13       68.85       69.73      4.59 o
   7 -15  13        0.02        4.54      2.10 o
  -2 -14  13       53.54       52.39      4.48 o
  -1 -14  13       35.36       48.77      4.16 o
   0 -14  13        8.93       15.59      2.38 o
   1 -14  13      109.10      107.21      7.66 o
   2 -14  13       41.39       49.30      6.96 o
   3 -14  13      116.28      113.88      6.68 o
   4 -14  13        9.66       10.26      3.33 o
   5 -14  13        6.79        8.17      2.22 o
   6 -14  13       35.11       39.29      3.40 o
   7 -14  13       17.04       26.08      4.17 o
   8 -14  13        6.45        8.49      2.13 o
   9 -14  13        0.59        0.50      1.79 o
  -4 -13  13       48.75       42.23      3.45 o
  -3 -13  13       52.17       50.27      3.62 o
  -2 -13  13       19.09       19.83      5.23 o
  -1 -13  13        2.11        2.53      1.72 o
   0 -13  13      218.90      219.15      6.38 o
   1 -13  13      330.41      316.87     10.37 o
   2 -13  13      448.53      448.60     12.95 o
   3 -13  13      109.30      110.11      5.68 o
   4 -13  13        0.00       -0.93      1.52 o
   5 -13  13       33.48       36.30      3.15 o
   6 -13  13       13.08       14.01      2.29 o
   7 -13  13      102.13      111.18      6.18 o
   8 -13  13       68.91       85.05      4.42 o
   9 -13  13       78.01       71.20      4.08 o
  -5 -12  13        6.14        9.77      2.23 o
  -4 -12  13       24.32       25.84      2.88 o
  -3 -12  13        0.90        2.40      2.48 o
  -2 -12  13        7.56       10.80      1.81 o
  -1 -12  13        8.87       11.31      1.71 o
   0 -12  13        0.08        1.57      1.49 o
   1 -12  13       85.31       92.98      5.26 o
   2 -12  13      156.25      159.00      7.41 o
   3 -12  13      140.74      144.18      6.22 o
   4 -12  13       11.97        9.69      1.97 o
   5 -12  13       28.91       29.62      3.26 o
   6 -12  13        0.80        0.96      2.96 o
   7 -12  13       11.51       12.34      2.09 o
   8 -12  13       42.44       44.29      3.22 o
   9 -12  13        0.26        1.10      1.64 o
  10 -12  13        4.16        3.90      1.78 o
  -6 -11  13       47.80       53.65      3.68 o
  -5 -11  13       18.49       21.18      2.57 o
  -4 -11  13       58.68       56.33      3.59 o
  -3 -11  13      182.66      190.47      6.67 o
  -2 -11  13       39.38       38.68      3.94 o
  -1 -11  13       17.41       20.29      1.94 o
   0 -11  13      297.09      276.41      7.41 o
   1 -11  13     1015.47      999.76     18.87 o
   2 -11  13       27.77       10.30      2.35 o
   3 -11  13       21.10       21.17      2.62 o
   4 -11  13       69.74       55.68      3.49 o
   5 -11  13      116.48      119.22      4.54 o
   6 -11  13        9.98       13.96      2.45 o
   7 -11  13       68.85       68.81      6.25 o
   8 -11  13        3.45        2.13      1.49 o
   9 -11  13       29.82       33.87      2.74 o
  10 -11  13       47.26       43.51      3.03 o
  -7 -10  13       46.71       44.62      3.45 o
  -6 -10  13      205.84      222.64      6.68 o
  -5 -10  13       10.96        8.87      2.03 o
  -4 -10  13       29.62       28.04      2.67 o
  -3 -10  13        4.96        7.47      1.57 o
  -2 -10  13      296.30      303.41      6.49 o
  -1 -10  13       83.44       85.06      3.65 o
   0 -10  13      108.54      114.39      4.36 o
   1 -10  13        0.37        1.27      1.35 o
   2 -10  13      105.82       98.85      3.98 o
   3 -10  13       23.15       19.45      2.25 o
   4 -10  13      262.31      236.41      6.45 o
   5 -10  13       15.96       14.36      1.92 o
   6 -10  13      295.53      292.13      9.88 o
   7 -10  13       14.85       14.87      1.89 o
   8 -10  13       25.03       26.43      2.28 o
   9 -10  13      115.35      119.54      6.05 o
  10 -10  13       26.89       39.07      3.52 o
  -8  -9  13       26.22       25.31      2.78 o
  -7  -9  13       24.89       28.08      2.06 o
  -6  -9  13       65.17       65.03      4.06 o
  -5  -9  13       89.73      101.86      4.31 o
  -4  -9  13      427.93      464.52      8.84 o
  -3  -9  13       33.19       37.85      2.42 o
  -2  -9  13      376.13      365.80      7.19 o
  -1  -9  13       48.97       43.26      3.03 o
   0  -9  13       21.63       25.60      2.97 o
   1  -9  13       39.11       34.18      2.62 o
   2  -9  13       40.15       39.04      3.28 o
   3  -9  13        3.19        2.91      1.21 o
   4  -9  13       13.80       18.31      1.77 o
   5  -9  13      404.83      381.51     11.14 o
   6  -9  13        0.07        1.16      1.18 o
   7  -9  13       16.60       17.45      1.82 o
   8  -9  13       31.01       25.17      2.63 o
   9  -9  13       69.89       82.17      3.55 o
  10  -9  13      122.36      150.05      4.51 o
  -9  -8  13       13.07       16.31      1.91 o
  -8  -8  13        1.79        2.23      1.35 o
  -7  -8  13       90.85       90.34      4.58 o
  -6  -8  13        1.87        3.52      1.67 o
  -5  -8  13       24.53       19.40      2.25 o
  -4  -8  13       84.48       78.39      3.07 o
  -3  -8  13      242.54      239.63      5.43 o
  -2  -8  13      334.05      332.20      6.57 o
  -1  -8  13        2.27        1.77      2.00 o
   0  -8  13      179.39      171.92      5.09 o
   1  -8  13       33.48       33.17      2.42 o
   2  -8  13        8.70        9.15      2.21 o
   3  -8  13       88.53       87.45      3.06 o
   4  -8  13        8.00        6.71      1.29 o
   5  -8  13        0.61        0.24      1.01 o
   6  -8  13      167.09      163.58      4.63 o
   7  -8  13       17.03       12.14      1.43 o
   8  -8  13       36.45       47.61      2.66 o
   9  -8  13        3.21        3.09      2.45 o
 -10  -7  13       28.58       35.50      2.63 o
  -9  -7  13       75.01       75.84      3.18 o
  -8  -7  13        0.11        0.96      1.26 o
  -7  -7  13      119.74      124.36      3.60 o
  -6  -7  13       45.94       46.03      2.18 o
  -5  -7  13       46.85       45.10      2.58 o
  -4  -7  13      700.00      701.56     16.11 o
  -3  -7  13      262.10      274.34      6.26 o
  -2  -7  13        2.58        4.45      1.20 o
  -1  -7  13     2785.89     2763.65     45.56 o
   0  -7  13      156.92      143.12      4.51 o
   1  -7  13        3.07        4.82      1.24 o
   2  -7  13        2.30        2.07      1.19 o
   3  -7  13      163.41      152.73      4.68 o
   4  -7  13       26.20       38.31      3.57 o
   5  -7  13      355.83      332.46      6.53 o
   6  -7  13        4.15        4.10      0.97 o
   7  -7  13       14.02       15.58      2.28 o
   8  -7  13        7.12        4.04      2.41 o
 -11  -6  13      111.60      118.73      4.90 o
 -10  -6  13        0.38       -0.62      1.34 o
  -9  -6  13      110.47      106.93      3.30 o
  -8  -6  13        0.72        0.59      1.20 o
  -7  -6  13        1.80        1.61      1.08 o
  -6  -6  13      146.54      149.55      3.37 o
  -5  -6  13      405.62      407.49      6.98 o
  -4  -6  13       27.05       24.22      1.67 o
  -3  -6  13       83.46       84.29      2.85 o
  -2  -6  13      913.24      877.44     14.12 o
  -1  -6  13      647.82      643.14     12.37 o
   0  -6  13        3.80        3.46      1.34 o
   1  -6  13      168.39      158.97      4.21 o
   2  -6  13      280.09      283.88      8.57 o
   3  -6  13      478.59      470.24     12.10 o
   4  -6  13       14.58       15.24      1.31 o
   5  -6  13       83.46       78.16      2.36 o
   6  -6  13       16.15       16.37      1.72 o
   7  -6  13        5.77        4.08      1.31 o
   8  -6  13       13.00       12.02      2.66 o
 -11  -5  13        7.99        4.42      1.45 o
 -10  -5  13        4.12        1.72      1.30 o
  -9  -5  13        1.16        0.11      1.16 o
  -8  -5  13      247.70      248.14      4.98 o
  -7  -5  13      914.24      913.28     12.90 o
  -6  -5  13       42.42       40.30      2.21 o
  -5  -5  13        4.19        4.90      1.18 o
  -4  -5  13       81.90       79.83      2.59 o
  -3  -5  13      276.09      277.40      5.33 o
  -2  -5  13     2451.34     2424.88     34.91 o
  -1  -5  13        0.17        1.12      1.01 o
   0  -5  13      528.63      526.80      9.18 o
   1  -5  13      825.48      799.11     12.86 o
   2  -5  13      210.31      207.86      5.08 o
   3  -5  13       25.01       25.00      1.71 o
   4  -5  13      127.83      133.65      4.00 o
   5  -5  13       54.50       58.93      2.08 o
   6  -5  13      178.01      172.39      4.42 o
   7  -5  13      109.57      104.62      4.55 o
   8  -5  13      188.82      207.25      7.81 o
   9  -5  13        8.58       17.14      2.78 o
  10  -5  13        8.64        7.53      4.72 o
 -12  -4  13      130.11      141.68      5.46 o
 -11  -4  13        6.43        4.22      1.42 o
 -10  -4  13       37.81       34.42      3.32 o
  -9  -4  13      121.69      124.75      3.86 o
  -8  -4  13      228.01      210.14      4.42 o
  -7  -4  13      151.55      146.65      3.42 o
  -6  -4  13       36.63       40.26      1.62 o
  -5  -4  13       13.77       14.73      2.07 o
  -4  -4  13      555.01      546.40      8.41 o
  -3  -4  13       40.99       45.42      2.44 o
  -2  -4  13       12.70       16.53      1.62 o
  -1  -4  13      559.95      534.96      9.34 o
   0  -4  13      760.91      712.61     11.69 o
   1  -4  13        4.59        5.15      1.89 o
   2  -4  13      235.96      233.49      6.65 o
   3  -4  13       98.15      104.05      3.07 o
   4  -4  13      540.20      543.98      9.35 o
   5  -4  13        8.61        7.46      1.00 o
   6  -4  13        0.04        0.51      1.41 o
   7  -4  13        6.43        6.11      1.23 o
   8  -4  13       45.33       49.00      2.31 o
   9  -4  13       39.02       39.92      2.28 o
 -12  -3  13       74.74       76.98      3.78 o
 -11  -3  13       63.91       57.85      2.64 o
 -10  -3  13       57.66       53.67      2.52 o
  -9  -3  13      232.08      227.52      4.70 o
  -8  -3  13      166.94      165.93      3.99 o
  -7  -3  13        5.65        7.61      1.13 o
  -6  -3  13      107.77       94.11      3.18 o
  -5  -3  13       34.65       31.73      1.83 o
  -4  -3  13       96.63       93.22      2.64 o
  -3  -3  13        6.70       10.11      1.52 o
  -2  -3  13      286.58      306.35      6.22 o
  -1  -3  13      707.77      678.55     11.29 o
   0  -3  13      465.82      460.20     10.76 o
   1  -3  13      579.50      549.58      9.49 o
   2  -3  13      458.65      454.25      9.64 o
   3  -3  13      415.79      407.29      8.44 o
   4  -3  13      164.97      163.26      4.54 o
   5  -3  13        2.67        2.73      1.01 o
   6  -3  13       66.78       60.15      2.01 o
   7  -3  13      135.99      147.12      4.05 o
   8  -3  13        3.77        3.35      1.45 o
   9  -3  13       25.85       28.18      2.82 o
 -13  -2  13       23.18       24.09      2.73 o
 -12  -2  13        4.27        6.35      1.80 o
 -11  -2  13       54.72       56.97      2.63 o
 -10  -2  13        2.10        6.74      1.34 o
  -9  -2  13        1.36        0.86      1.07 o
  -8  -2  13       28.52       30.03      1.79 o
  -7  -2  13        1.91        3.16      0.87 o
  -6  -2  13       46.74       41.39      2.08 o
  -5  -2  13       48.18       40.98      2.00 o
  -4  -2  13       20.98       11.89      1.24 o
  -3  -2  13       66.38       77.20      2.83 o
  -2  -2  13        0.08       -1.76      0.88 o
  -1  -2  13        0.05        0.10      1.38 o
   0  -2  13       45.88       40.54      2.20 o
   1  -2  13      237.57      222.47      4.95 o
   2  -2  13       58.14       55.49      2.43 o
   3  -2  13       34.15       36.58      2.32 o
   4  -2  13        2.45        2.17      1.11 o
   5  -2  13       48.03       46.29      1.92 o
   6  -2  13        4.91        4.98      1.27 o
   7  -2  13       33.54       26.33      2.08 o
   8  -2  13        6.10        4.78      1.49 o
   9  -2  13       30.57       31.10      3.18 o
 -13  -1  13       10.35        7.72      2.00 o
 -12  -1  13        1.08       -1.09      1.21 o
 -11  -1  13      134.37      134.42      3.71 o
 -10  -1  13       15.54       14.64      1.78 o
  -9  -1  13       13.78       14.51      1.48 o
  -8  -1  13        4.31        4.71      1.06 o
  -7  -1  13       10.58        4.73      0.91 o
  -6  -1  13      171.53      160.59      3.70 o
  -5  -1  13     1100.99      994.00     13.79 o
  -4  -1  13      262.07      283.99      5.29 o
  -3  -1  13       38.41       36.73      2.19 o
  -2  -1  13        7.26        6.16      2.24 o
  -1  -1  13      122.74      131.67      3.62 o
   0  -1  13       99.72       93.27      3.01 o
   1  -1  13      291.51      297.76      6.06 o
   2  -1  13      140.88      136.51      5.28 o
   3  -1  13        6.08        5.05      1.37 o
   4  -1  13        6.16        2.77      1.49 o
   5  -1  13        1.77        0.70      1.12 o
   6  -1  13       59.32       59.42      2.93 o
   7  -1  13      175.17      178.56      4.96 o
   8  -1  13       20.41       17.76      2.59 o
 -13   0  13       63.58       67.53      3.63 o
 -12   0  13       20.01       22.85      2.02 o
 -11   0  13        7.48        4.93      1.31 o
 -10   0  13       15.72       18.27      2.26 o
  -9   0  13        0.11       -0.44      0.96 o
  -8   0  13        3.10        4.39      1.07 o
  -7   0  13       25.00       26.81      1.96 o
  -6   0  13      264.39      223.58      4.54 o
  -5   0  13      115.68       85.59      2.62 o
  -4   0  13       49.92       60.58      2.27 o
  -3   0  13       29.46       15.84      1.58 o
  -2   0  13      127.46      128.32      3.65 o
  -1   0  13       11.36       14.25      1.54 o
   0   0  13       32.05       39.62      2.65 o
   1   0  13      155.46      164.45      4.99 o
   2   0  13       50.21       43.35      2.22 o
   3   0  13       58.82       62.42      3.01 o
   4   0  13        3.31        5.50      1.34 o
   5   0  13       10.09       10.83      1.67 o
   6   0  13       49.82       49.42      2.92 o
   7   0  13        3.70        3.52      1.54 o
 -13   1  13        0.11        0.50      1.56 o
 -12   1  13        2.46        2.25      1.29 o
 -11   1  13        8.18        7.69      1.42 o
 -10   1  13       43.64       50.10      2.38 o
  -9   1  13       82.42       73.04      2.61 o
  -8   1  13       28.75       34.23      1.83 o
  -7   1  13       25.80       25.65      1.40 o
  -6   1  13       98.83       85.27      3.93 o
  -5   1  13       36.53       44.25      2.12 o
  -4   1  13      165.66      121.48      4.20 o
  -3   1  13        3.49        0.70      1.07 o
  -2   1  13       91.32       94.41      3.21 o
  -1   1  13      149.93      148.27      4.78 o
   0   1  13        8.22        1.93      1.22 o
   1   1  13       14.66       16.58      1.59 o
   2   1  13       58.46       50.49      2.76 o
   3   1  13       42.16       34.47      2.41 o
   4   1  13       75.96       87.01      3.60 o
   5   1  13      226.40      243.59      6.17 o
   6   1  13        4.92        8.72      1.84 o
   7   1  13        7.34        4.62      2.19 o
 -13   2  13        0.34        0.25      1.71 o
 -12   2  13       17.67       15.71      1.68 o
 -11   2  13       68.71       74.28      2.84 o
 -10   2  13        9.28        7.12      1.31 o
  -9   2  13       44.09       43.36      2.11 o
  -8   2  13        2.09        3.52      1.64 o
  -7   2  13       11.32       10.25      1.09 o
  -6   2  13       34.29       27.89      2.05 o
  -5   2  13      166.87      140.78      3.48 o
  -4   2  13      440.62      374.57      6.41 o
  -3   2  13        7.94        7.90      1.59 o
  -2   2  13       22.65       23.39      2.30 o
  -1   2  13       40.77       34.83      2.19 o
   0   2  13        2.62        1.08      1.97 o
   1   2  13       84.84       94.49      3.96 o
   2   2  13      100.87       99.16      3.71 o
   3   2  13        5.34        3.62      1.62 o
   4   2  13        1.18       -1.54      1.35 o
[truncated: 91,487 more chars]
